# Supplementary material for: (2E)-3-(4-Methyl­phen­yl)-1-(pyridin-3-yl)prop-2-en-1-one
Source: Acta Crystallogr Sect E Struct Rep Online. 2012 Jul 28;68(Pt 8):o2585. doi: 10.1107/S1600536812032746 (PMC3415023; doi:10.1107/S1600536812032746)
Supplement: Supplementary file 1 [file e-68-o2585-sup1.cif]

##############################################################################
#                                                                            #
# This CIF contains the data in a paper accepted for publication in          #
# Acta Crystallographica Section E. It conforms to the requirements of       #
# Notes for Authors for Acta Crystallographica Section E, and has been       #
# peer reviewed under the auspices of the IUCr Commission on Journals.       #
#                                                                            #
# Full details of the Crystallographic Information File format               #
# are given in the paper "The Crystallographic Information File (CIF):       #
# a New Standard Archive File for Crystallography" by S. R. Hall, F. H.      #
# Allen and I. D. Brown [Acta Cryst. (1991), A47, 655-685].                  #
#                                                                            #
# The current version of the core CIF dictionary is obtainable from          #
# ftp://ftp.iucr.org/pub/cif_core.dic.                                       #
#                                                                            #
# Software is freely available for graphical display of the structure(s)     #
# in this CIF. For information consult the CIF software page                 #
# http://www.iucr.org/resources/cif/software.                                #
#                                                                            #
# This file may be used for bona fide research purposes within the           #
# scientific community so long as proper attribution is given to the journal # 
# article from which it was obtained.                                        #
#                                                                            #
##############################################################################
data_I
_audit_creation_method     SHELXL-97
_chemical_name_systematic
;
(2<i>E</i>)-3-(4-Methylphenyl)-1-(pyridin-3-yl)prop-2-en-1-one
;
_chemical_name_common     ?
_chemical_formula_moiety     'C15 H13 N O'
_chemical_formula_sum     'C15 H13 N O'
_chemical_formula_iupac     'C15 H13 N O'
_chemical_formula_weight     223.26
_chemical_melting_point     ?
_symmetry_cell_setting     triclinic
_symmetry_space_group_name_H-M     'P -1'
_symmetry_space_group_name_Hall     '-P 1'
loop_
    _symmetry_equiv_pos_as_xyz
    'x, y, z'
    '-x, -y, -z'
_cell_length_a     5.9026(7)
_cell_length_b     14.2199(16)
_cell_length_c     14.6772(17)
_cell_angle_alpha     69.654(2)
_cell_angle_beta     84.231(2)
_cell_angle_gamma     81.280(2)
_cell_volume     1140.2(2)
_cell_formula_units_Z     4
_cell_measurement_reflns_used     6635
_cell_measurement_theta_min     2.47
_cell_measurement_theta_max     26.38
_cell_measurement_temperature     120(2)
_exptl_crystal_description     block
_exptl_crystal_colour     colourless
_exptl_crystal_size_max     0.19
_exptl_crystal_size_mid     0.08
_exptl_crystal_size_min     0.05
_exptl_crystal_density_diffrn     1.301
_exptl_crystal_density_meas     ?
_exptl_crystal_density_method     'not measured'
_exptl_crystal_F_000     472
_exptl_absorpt_coefficient_mu     0.082
_exptl_absorpt_correction_type     numerical
_exptl_absorpt_process_details     '(SADABS; Bruker, 2012'
_exptl_absorpt_correction_T_min     0.9875
_exptl_absorpt_correction_T_max     0.9970
_exptl_special_details     ?
_diffrn_ambient_temperature     120(2)
_diffrn_radiation_type     MoK\a
_diffrn_radiation_wavelength     0.71073
_diffrn_radiation_source     'fine-focus sealed tube'
_diffrn_radiation_monochromator     'Bruker TRIUMPH curved-graphite'
_diffrn_measurement_device_type     'Bruker APEXII'
_diffrn_measurement_method     'combination of \w and \f-scans '
_diffrn_detector_area_resol_mean     8.33
_diffrn_reflns_number     23125
_diffrn_reflns_av_R_equivalents     0.0274
_diffrn_reflns_av_sigmaI/netI     0.0249
_diffrn_reflns_theta_min     1.48
_diffrn_reflns_theta_max     26.45
_diffrn_reflns_theta_full     26.45
_diffrn_measured_fraction_theta_max     0.994
_diffrn_measured_fraction_theta_full     0.994
_diffrn_reflns_limit_h_min     -7
_diffrn_reflns_limit_h_max     7
_diffrn_reflns_limit_k_min     -17
_diffrn_reflns_limit_k_max     17
_diffrn_reflns_limit_l_min     -18
_diffrn_reflns_limit_l_max     18
_refine_special_details
;
Refinement of <i>F</i>^2^ against ALL reflections. The weighted <i>R</i>-factor
<i>wR</i> and goodness of fit <i>S</i> are based on <i>F</i>^2^, conventional
<i>R</i>-factors <i>R</i> are based on <i>F</i>, with <i>F</i> set to zero for
negative <i>F</i>^2^. The threshold expression of <i>F</i>^2^ >
\s(<i>F</i>^2^) is used only for calculating <i>R</i>-factors(gt) <i>etc</i>.
and is not relevant to the choice of reflections for refinement.
<i>R</i>-factors based on <i>F</i>^2^ are statistically about twice as large
as those based on <i>F</i>, and <i>R</i>- factors based on ALL data will be
even larger.
;
_reflns_number_total     4692
_reflns_number_gt     3684
_reflns_threshold_expression     I>2sigma(I)
_refine_ls_structure_factor_coef     Fsqd
_refine_ls_matrix_type     full
_refine_ls_R_factor_all     0.0586
_refine_ls_R_factor_gt     0.0409
_refine_ls_wR_factor_gt     0.0951
_refine_ls_wR_factor_ref     0.1046
_refine_ls_goodness_of_fit_ref     1.029
_refine_ls_restrained_S_all     1.029
_refine_ls_number_reflns     4692
_refine_ls_number_parameters     309
_refine_ls_number_restraints     0
_refine_ls_hydrogen_treatment     constr
_refine_ls_weighting_scheme     calc
_refine_ls_weighting_details
         'calc w=1/[\s^2^(Fo^2^)+(0.0474P)^2^+0.4373P] where P=(Fo^2^+2Fc^2^)/3'
_atom_sites_solution_hydrogens     geom
_atom_sites_solution_primary     direct
_atom_sites_solution_secondary     difmap
_refine_ls_shift/su_max     0.001
_refine_ls_shift/su_mean     0.000
_refine_diff_density_max     0.231
_refine_diff_density_min     -0.234
_refine_ls_extinction_method     none
_refine_ls_extinction_coef     ?
loop_
    _atom_type_symbol
    _atom_type_description
    _atom_type_scat_dispersion_real
    _atom_type_scat_dispersion_imag
    _atom_type_scat_source
    'C' 'C' 0.0033 0.0016
                         'International Tables Vol C Tables 4.2.6.8 and 6.1.1.4'
    'H' 'H' 0.0000 0.0000
                         'International Tables Vol C Tables 4.2.6.8 and 6.1.1.4'
    'N' 'N' 0.0061 0.0033
                         'International Tables Vol C Tables 4.2.6.8 and 6.1.1.4'
    'O' 'O' 0.0106 0.0060
                         'International Tables Vol C Tables 4.2.6.8 and 6.1.1.4'
_computing_data_collection     'APEX2 (Bruker, 2012)'
_computing_cell_refinement     'SAINT (Bruker, 2012)'
_computing_data_reduction     'SAINT (Bruker, 2012)'
_computing_structure_solution     'SHELXS97 (Sheldrick, 2008)'
_computing_structure_refinement     'SHELXL97 (Sheldrick, 2008)'
_computing_molecular_graphics
;
POV-ray (Cason, 2003) and ORTEP-3 (Farrugia, 1997)
;
_computing_publication_material
;
publCIF (Westrip, 2010)
;
loop_
    _atom_site_type_symbol
    _atom_site_label
    _atom_site_fract_x
    _atom_site_fract_y
    _atom_site_fract_z
    _atom_site_U_iso_or_equiv
    _atom_site_adp_type
    _atom_site_calc_flag
    _atom_site_refinement_flags
    _atom_site_occupancy
    _atom_site_symmetry_multiplicity
    _atom_site_disorder_assembly
    _atom_site_disorder_group
    O O1 1.21189(17) 0.89124(8) 0.50027(8) 0.0260(3) Uani d . 1 1 . .
    N N1 1.0864(2) 0.99097(10) 0.21022(9) 0.0252(3) Uani d . 1 1 . .
    C C1 0.8702(3) 1.02931(11) 0.18543(11) 0.0231(3) Uani d . 1 1 . .
    H H1 0.8425 1.0611 0.1183 0.028 Uiso calc R 1 1 . .
    C C2 0.6856(2) 1.02514(11) 0.25204(11) 0.0226(3) Uani d . 1 1 . .
    H H2 0.5355 1.0531 0.2307 0.027 Uiso calc R 1 1 . .
    C C3 0.7227(2) 0.97950(11) 0.35032(11) 0.0209(3) Uani d . 1 1 . .
    H H3 0.5986 0.9750 0.3976 0.025 Uiso calc R 1 1 . .
    C C4 0.9451(2) 0.94052(10) 0.37837(10) 0.0185(3) Uani d . 1 1 . .
    C C5 1.1185(2) 0.94819(11) 0.30519(11) 0.0217(3) Uani d . 1 1 . .
    H H5 1.2704 0.9210 0.3244 0.026 Uiso calc R 1 1 . .
    C C6 1.0128(2) 0.89387(10) 0.48122(11) 0.0199(3) Uani d . 1 1 . .
    C C7 0.8380(2) 0.85094(11) 0.55766(10) 0.0207(3) Uani d . 1 1 . .
    H H7 0.6911 0.8455 0.5402 0.025 Uiso calc R 1 1 . .
    C C8 0.8858(2) 0.81970(10) 0.65125(11) 0.0199(3) Uani d . 1 1 . .
    H H8 1.0316 0.8309 0.6647 0.024 Uiso calc R 1 1 . .
    C C9 0.7396(2) 0.77026(10) 0.73542(10) 0.0188(3) Uani d . 1 1 . .
    C C10 0.5392(2) 0.73304(11) 0.72701(11) 0.0211(3) Uani d . 1 1 . .
    H H10 0.4936 0.7400 0.6645 0.025 Uiso calc R 1 1 . .
    C C11 0.4071(2) 0.68613(11) 0.80912(11) 0.0219(3) Uani d . 1 1 . .
    H H11 0.2719 0.6612 0.8019 0.026 Uiso calc R 1 1 . .
    C C12 0.4676(3) 0.67463(11) 0.90202(11) 0.0224(3) Uani d . 1 1 . .
    C C13 0.6673(3) 0.71086(11) 0.91037(11) 0.0238(3) Uani d . 1 1 . .
    H H13 0.7127 0.7034 0.9730 0.029 Uiso calc R 1 1 . .
    C C14 0.8011(2) 0.75763(11) 0.82884(11) 0.0219(3) Uani d . 1 1 . .
    H H14 0.9372 0.7816 0.8365 0.026 Uiso calc R 1 1 . .
    C C15 0.3179(3) 0.62614(13) 0.99064(12) 0.0319(4) Uani d . 1 1 . .
    H H15A 0.2129 0.5881 0.9739 0.048 Uiso calc R 1 1 . .
    H H15B 0.2290 0.6787 1.0131 0.048 Uiso calc R 1 1 . .
    H H15C 0.4146 0.5801 1.0425 0.048 Uiso calc R 1 1 . .
    O O2 1.03753(17) 0.70034(8) 0.34296(8) 0.0276(3) Uani d . 1 1 . .
    N N2 0.9368(2) 0.84417(10) 0.05356(9) 0.0258(3) Uani d . 1 1 . .
    C C16 0.7218(3) 0.87995(11) 0.02547(11) 0.0244(3) Uani d . 1 1 . .
    H H16 0.7003 0.9168 -0.0414 0.029 Uiso calc R 1 1 . .
    C C17 0.5298(3) 0.86595(11) 0.08880(11) 0.0241(3) Uani d . 1 1 . .
    H H17 0.3807 0.8919 0.0654 0.029 Uiso calc R 1 1 . .
    C C18 0.5586(2) 0.81352(11) 0.18673(10) 0.0205(3) Uani d . 1 1 . .
    H H18 0.4295 0.8028 0.2316 0.025 Uiso calc R 1 1 . .
    C C19 0.7788(2) 0.77691(10) 0.21845(10) 0.0179(3) Uani d . 1 1 . .
    C C20 0.9597(2) 0.79400(11) 0.14810(11) 0.0225(3) Uani d . 1 1 . .
    H H20 1.1105 0.7679 0.1693 0.027 Uiso calc R 1 1 . .
    C C21 0.8356(2) 0.72037(10) 0.32200(10) 0.0193(3) Uani d . 1 1 . .
    C C22 0.6481(2) 0.68910(11) 0.39596(10) 0.0207(3) Uani d . 1 1 . .
    H H22 0.4946 0.7185 0.3817 0.025 Uiso calc R 1 1 . .
    C C23 0.6925(2) 0.61986(11) 0.48271(10) 0.0195(3) Uani d . 1 1 . .
    H H23 0.8487 0.5924 0.4928 0.023 Uiso calc R 1 1 . .
    C C24 0.5285(2) 0.58134(10) 0.56403(10) 0.0182(3) Uani d . 1 1 . .
    C C25 0.2975(2) 0.62264(11) 0.56456(10) 0.0200(3) Uani d . 1 1 . .
    H H25 0.2401 0.6759 0.5089 0.024 Uiso calc R 1 1 . .
    C C26 0.1526(2) 0.58659(11) 0.64536(11) 0.0213(3) Uani d . 1 1 . .
    H H26 -0.0032 0.6159 0.6444 0.026 Uiso calc R 1 1 . .
    C C27 0.2294(3) 0.50814(11) 0.72827(10) 0.0208(3) Uani d . 1 1 . .
    C C28 0.4577(3) 0.46570(11) 0.72671(10) 0.0222(3) Uani d . 1 1 . .
    H H28 0.5134 0.4112 0.7818 0.027 Uiso calc R 1 1 . .
    C C29 0.6049(2) 0.50143(11) 0.64645(10) 0.0208(3) Uani d . 1 1 . .
    H H29 0.7600 0.4713 0.6473 0.025 Uiso calc R 1 1 . .
    C C30 0.0694(3) 0.47278(12) 0.81652(11) 0.0287(4) Uani d . 1 1 . .
    H H30A -0.0431 0.5297 0.8204 0.043 Uiso calc R 1 1 . .
    H H30B 0.1578 0.4463 0.8752 0.043 Uiso calc R 1 1 . .
    H H30C -0.0106 0.4194 0.8114 0.043 Uiso calc R 1 1 . .
loop_
    _atom_site_aniso_label
    _atom_site_aniso_U_11
    _atom_site_aniso_U_22
    _atom_site_aniso_U_33
    _atom_site_aniso_U_12
    _atom_site_aniso_U_13
    _atom_site_aniso_U_23
    O1 0.0183(5) 0.0319(6) 0.0242(6) -0.0048(4) -0.0003(4) -0.0046(5)
    N1 0.0232(6) 0.0308(7) 0.0206(7) -0.0072(5) 0.0043(5) -0.0073(6)
    C1 0.0272(8) 0.0238(7) 0.0171(7) -0.0070(6) -0.0004(6) -0.0042(6)
    C2 0.0204(7) 0.0219(7) 0.0238(8) -0.0026(6) -0.0011(6) -0.0057(6)
    C3 0.0185(7) 0.0222(7) 0.0213(8) -0.0042(6) 0.0041(6) -0.0072(6)
    C4 0.0202(7) 0.0161(7) 0.0192(7) -0.0056(5) 0.0019(6) -0.0055(6)
    C5 0.0171(7) 0.0240(7) 0.0231(8) -0.0036(6) 0.0011(6) -0.0070(6)
    C6 0.0196(7) 0.0179(7) 0.0218(8) -0.0019(5) 0.0008(6) -0.0067(6)
    C7 0.0191(7) 0.0218(7) 0.0202(8) -0.0043(6) 0.0010(6) -0.0054(6)
    C8 0.0178(7) 0.0181(7) 0.0232(8) -0.0026(5) -0.0003(6) -0.0064(6)
    C9 0.0200(7) 0.0168(7) 0.0186(7) -0.0011(5) -0.0006(6) -0.0054(6)
    C10 0.0231(7) 0.0237(7) 0.0187(7) -0.0043(6) -0.0007(6) -0.0092(6)
    C11 0.0210(7) 0.0236(7) 0.0229(8) -0.0068(6) 0.0023(6) -0.0093(6)
    C12 0.0238(7) 0.0205(7) 0.0210(8) -0.0026(6) 0.0033(6) -0.0058(6)
    C13 0.0267(8) 0.0270(8) 0.0173(8) -0.0021(6) -0.0031(6) -0.0071(6)
    C14 0.0200(7) 0.0227(7) 0.0232(8) -0.0033(6) -0.0030(6) -0.0074(6)
    C15 0.0324(9) 0.0383(9) 0.0219(9) -0.0096(7) 0.0070(7) -0.0065(7)
    O2 0.0176(5) 0.0349(6) 0.0241(6) -0.0022(4) -0.0027(4) -0.0023(5)
    N2 0.0243(7) 0.0301(7) 0.0195(7) -0.0064(5) 0.0032(5) -0.0037(6)
    C16 0.0293(8) 0.0244(8) 0.0162(8) -0.0045(6) -0.0005(6) -0.0025(6)
    C17 0.0211(7) 0.0268(8) 0.0210(8) -0.0016(6) -0.0031(6) -0.0037(6)
    C18 0.0185(7) 0.0222(7) 0.0192(8) -0.0034(6) 0.0028(6) -0.0058(6)
    C19 0.0194(7) 0.0161(7) 0.0183(7) -0.0037(5) 0.0002(5) -0.0058(6)
    C20 0.0174(7) 0.0250(8) 0.0231(8) -0.0038(6) 0.0003(6) -0.0054(6)
    C21 0.0194(7) 0.0175(7) 0.0204(8) -0.0020(6) -0.0005(6) -0.0057(6)
    C22 0.0190(7) 0.0237(7) 0.0183(8) -0.0025(6) -0.0006(6) -0.0059(6)
    C23 0.0185(7) 0.0215(7) 0.0197(7) -0.0025(6) -0.0014(6) -0.0086(6)
    C24 0.0221(7) 0.0189(7) 0.0158(7) -0.0053(6) -0.0020(5) -0.0070(6)
    C25 0.0231(7) 0.0197(7) 0.0161(7) -0.0029(6) -0.0032(6) -0.0038(6)
    C26 0.0209(7) 0.0230(7) 0.0214(8) -0.0044(6) 0.0006(6) -0.0091(6)
    C27 0.0278(8) 0.0206(7) 0.0166(7) -0.0093(6) 0.0006(6) -0.0073(6)
    C28 0.0302(8) 0.0196(7) 0.0154(7) -0.0057(6) -0.0050(6) -0.0019(6)
    C29 0.0211(7) 0.0200(7) 0.0213(8) -0.0020(6) -0.0036(6) -0.0065(6)
    C30 0.0337(9) 0.0303(8) 0.0210(8) -0.0112(7) 0.0042(7) -0.0057(7)
_geom_special_details
;
All e.s.d.'s (except the e.s.d. in the dihedral angle between two l.s. planes)
are estimated using the full covariance matrix. The cell e.s.d.'s are taken
into account individually in the estimation of e.s.d.'s in distances, angles
and torsion angles; correlations between e.s.d.'s in cell parameters are only
used when they are defined by crystal symmetry. An approximate (isotropic)
treatment of cell e.s.d.'s is used for estimating e.s.d.'s involving l.s.
planes.
;
loop_
    _geom_bond_atom_site_label_1
    _geom_bond_atom_site_label_2
    _geom_bond_site_symmetry_2
    _geom_bond_distance
    _geom_bond_publ_flag
    O1 C6 . 1.2269(17) ?
    N1 C5 . 1.3332(19) ?
    N1 C1 . 1.3427(19) ?
    C1 C2 . 1.383(2) ?
    C2 C3 . 1.385(2) ?
    C3 C4 . 1.389(2) ?
    C4 C5 . 1.395(2) ?
    C4 C6 . 1.491(2) ?
    C6 C7 . 1.4758(19) ?
    C7 C8 . 1.334(2) ?
    C8 C9 . 1.4596(19) ?
    C9 C14 . 1.397(2) ?
    C9 C10 . 1.400(2) ?
    C10 C11 . 1.384(2) ?
    C11 C12 . 1.392(2) ?
    C12 C13 . 1.388(2) ?
    C12 C15 . 1.509(2) ?
    C13 C14 . 1.383(2) ?
    O2 C21 . 1.2270(17) ?
    N2 C20 . 1.3315(19) ?
    N2 C16 . 1.342(2) ?
    C16 C17 . 1.384(2) ?
    C17 C18 . 1.384(2) ?
    C18 C19 . 1.387(2) ?
    C19 C20 . 1.395(2) ?
    C19 C21 . 1.497(2) ?
    C21 C22 . 1.4742(19) ?
    C22 C23 . 1.333(2) ?
    C23 C24 . 1.4614(19) ?
    C24 C29 . 1.399(2) ?
    C24 C25 . 1.401(2) ?
    C25 C26 . 1.381(2) ?
    C26 C27 . 1.395(2) ?
    C27 C28 . 1.392(2) ?
    C27 C30 . 1.506(2) ?
    C28 C29 . 1.383(2) ?
    C1 H1 . 0.9500 ?
    C2 H2 . 0.9500 ?
    C3 H3 . 0.9500 ?
    C5 H5 . 0.9500 ?
    C7 H7 . 0.9500 ?
    C8 H8 . 0.9500 ?
    C10 H10 . 0.9500 ?
    C11 H11 . 0.9500 ?
    C13 H13 . 0.9500 ?
    C14 H14 . 0.9500 ?
    C15 H15A . 0.9800 ?
    C15 H15B . 0.9800 ?
    C15 H15C . 0.9800 ?
    C16 H16 . 0.9500 ?
    C17 H17 . 0.9500 ?
    C18 H18 . 0.9500 ?
    C20 H20 . 0.9500 ?
    C22 H22 . 0.9500 ?
    C23 H23 . 0.9500 ?
    C25 H25 . 0.9500 ?
    C26 H26 . 0.9500 ?
    C28 H28 . 0.9500 ?
    C29 H29 . 0.9500 ?
    C30 H30A . 0.9800 ?
    C30 H30B . 0.9800 ?
    C30 H30C . 0.9800 ?
loop_
    _geom_angle_atom_site_label_1
    _geom_angle_atom_site_label_2
    _geom_angle_atom_site_label_3
    _geom_angle_site_symmetry_1
    _geom_angle_site_symmetry_3
    _geom_angle
    _geom_angle_publ_flag
    C5 N1 C1 . . 116.27(13) ?
    N1 C1 C2 . . 123.74(14) ?
    C1 C2 C3 . . 118.99(14) ?
    C2 C3 C4 . . 118.63(13) ?
    C3 C4 C5 . . 117.69(13) ?
    C3 C4 C6 . . 124.68(13) ?
    C5 C4 C6 . . 117.60(12) ?
    N1 C5 C4 . . 124.67(13) ?
    O1 C6 C7 . . 121.61(13) ?
    O1 C6 C4 . . 119.53(13) ?
    C7 C6 C4 . . 118.86(12) ?
    C8 C7 C6 . . 120.17(13) ?
    C7 C8 C9 . . 127.43(13) ?
    C14 C9 C10 . . 117.80(13) ?
    C14 C9 C8 . . 119.54(13) ?
    C10 C9 C8 . . 122.65(13) ?
    C11 C10 C9 . . 120.46(14) ?
    C10 C11 C12 . . 121.58(14) ?
    C13 C12 C11 . . 117.93(13) ?
    C13 C12 C15 . . 121.11(14) ?
    C11 C12 C15 . . 120.95(14) ?
    C14 C13 C12 . . 121.01(14) ?
    C13 C14 C9 . . 121.21(14) ?
    C20 N2 C16 . . 116.36(13) ?
    N2 C16 C17 . . 123.51(14) ?
    C16 C17 C18 . . 118.90(14) ?
    C17 C18 C19 . . 119.07(13) ?
    C18 C19 C20 . . 117.21(13) ?
    C18 C19 C21 . . 124.84(13) ?
    C20 C19 C21 . . 117.95(12) ?
    N2 C20 C19 . . 124.94(13) ?
    O2 C21 C19 . . 119.07(13) ?
    C22 C21 C19 . . 119.23(12) ?
    C23 C22 C21 . . 120.45(13) ?
    O2 C21 C22 . . 121.69(13) ?
    C22 C23 C24 . . 127.46(13) ?
    C29 C24 C25 . . 117.97(13) ?
    C29 C24 C23 . . 119.10(13) ?
    C25 C24 C23 . . 122.92(13) ?
    C26 C25 C24 . . 120.50(13) ?
    C25 C26 C27 . . 121.60(14) ?
    C28 C27 C26 . . 117.77(13) ?
    C28 C27 C30 . . 121.84(13) ?
    C26 C27 C30 . . 120.38(14) ?
    C29 C28 C27 . . 121.19(13) ?
    C28 C29 C24 . . 120.94(13) ?
    N1 C1 H1 . . 118.1 ?
    C2 C1 H1 . . 118.1 ?
    C1 C2 H2 . . 120.5 ?
    C3 C2 H2 . . 120.5 ?
    C2 C3 H3 . . 120.7 ?
    C4 C3 H3 . . 120.7 ?
    N1 C5 H5 . . 117.7 ?
    C4 C5 H5 . . 117.7 ?
    C8 C7 H7 . . 119.9 ?
    C6 C7 H7 . . 119.9 ?
    C7 C8 H8 . . 116.3 ?
    C9 C8 H8 . . 116.3 ?
    C11 C10 H10 . . 119.8 ?
    C9 C10 H10 . . 119.8 ?
    C10 C11 H11 . . 119.2 ?
    C12 C11 H11 . . 119.2 ?
    C14 C13 H13 . . 119.5 ?
    C12 C13 H13 . . 119.5 ?
    C13 C14 H14 . . 119.4 ?
    C9 C14 H14 . . 119.4 ?
    C12 C15 H15A . . 109.5 ?
    C12 C15 H15B . . 109.5 ?
    H15A C15 H15B . . 109.5 ?
    C12 C15 H15C . . 109.5 ?
    H15A C15 H15C . . 109.5 ?
    H15B C15 H15C . . 109.5 ?
    N2 C16 H16 . . 118.2 ?
    C17 C16 H16 . . 118.2 ?
    C16 C17 H17 . . 120.5 ?
    C18 C17 H17 . . 120.5 ?
    C17 C18 H18 . . 120.5 ?
    C19 C18 H18 . . 120.5 ?
    N2 C20 H20 . . 117.5 ?
    C19 C20 H20 . . 117.5 ?
    C26 C25 H25 . . 119.8 ?
    C23 C22 H22 . . 119.8 ?
    C21 C22 H22 . . 119.8 ?
    C22 C23 H23 . . 116.3 ?
    C24 C23 H23 . . 116.3 ?
    C24 C25 H25 . . 119.8 ?
    C25 C26 H26 . . 119.2 ?
    C27 C26 H26 . . 119.2 ?
    C29 C28 H28 . . 119.4 ?
    C27 C28 H28 . . 119.4 ?
    C28 C29 H29 . . 119.5 ?
    C24 C29 H29 . . 119.5 ?
    C27 C30 H30A . . 109.5 ?
    C27 C30 H30B . . 109.5 ?
    H30A C30 H30B . . 109.5 ?
    C27 C30 H30C . . 109.5 ?
    H30A C30 H30C . . 109.5 ?
    H30B C30 H30C . . 109.5 ?
loop_
    _geom_torsion_atom_site_label_1
    _geom_torsion_atom_site_label_2
    _geom_torsion_atom_site_label_3
    _geom_torsion_atom_site_label_4
    _geom_torsion_site_symmetry_1
    _geom_torsion_site_symmetry_2
    _geom_torsion_site_symmetry_3
    _geom_torsion_site_symmetry_4
    _geom_torsion
    _geom_torsion_publ_flag
    C5 N1 C1 C2 . . . . -0.9(2) ?
    N1 C1 C2 C3 . . . . 0.3(2) ?
    C1 C2 C3 C4 . . . . 0.7(2) ?
    C2 C3 C4 C5 . . . . -1.1(2) ?
    C2 C3 C4 C6 . . . . 176.94(13) ?
    C1 N1 C5 C4 . . . . 0.4(2) ?
    C3 C4 C5 N1 . . . . 0.5(2) ?
    C6 C4 C5 N1 . . . . -177.64(13) ?
    C3 C4 C6 O1 . . . . -156.74(14) ?
    C5 C4 C6 O1 . . . . 21.3(2) ?
    C3 C4 C6 C7 . . . . 23.9(2) ?
    C5 C4 C6 C7 . . . . -158.09(13) ?
    O1 C6 C7 C8 . . . . 8.6(2) ?
    C4 C6 C7 C8 . . . . -171.99(13) ?
    C6 C7 C8 C9 . . . . -176.07(13) ?
    C7 C8 C9 C14 . . . . -169.49(14) ?
    C7 C8 C9 C10 . . . . 11.4(2) ?
    C14 C9 C10 C11 . . . . 0.5(2) ?
    C8 C9 C10 C11 . . . . 179.57(13) ?
    C9 C10 C11 C12 . . . . 0.2(2) ?
    C10 C11 C12 C13 . . . . -0.7(2) ?
    C10 C11 C12 C15 . . . . 178.11(14) ?
    C11 C12 C13 C14 . . . . 0.5(2) ?
    C15 C12 C13 C14 . . . . -178.31(14) ?
    C12 C13 C14 C9 . . . . 0.2(2) ?
    C10 C9 C14 C13 . . . . -0.7(2) ?
    C8 C9 C14 C13 . . . . -179.79(13) ?
    C20 N2 C16 C17 . . . . -0.8(2) ?
    N2 C16 C17 C18 . . . . 0.9(2) ?
    C16 C17 C18 C19 . . . . 0.2(2) ?
    C17 C18 C19 C20 . . . . -1.2(2) ?
    C17 C18 C19 C21 . . . . 179.11(14) ?
    C16 N2 C20 C19 . . . . -0.3(2) ?
    C18 C19 C20 N2 . . . . 1.3(2) ?
    C21 C19 C20 N2 . . . . -178.99(14) ?
    C18 C19 C21 O2 . . . . -172.83(14) ?
    C20 C19 C21 O2 . . . . 7.5(2) ?
    C18 C19 C21 C22 . . . . 7.9(2) ?
    C20 C19 C21 C22 . . . . -171.81(13) ?
    O2 C21 C22 C23 . . . . -14.8(2) ?
    C19 C21 C22 C23 . . . . 164.46(13) ?
    C21 C22 C23 C24 . . . . 179.32(13) ?
    C22 C23 C24 C29 . . . . 173.98(14) ?
    C22 C23 C24 C25 . . . . -7.7(2) ?
    C29 C24 C25 C26 . . . . 1.6(2) ?
    C23 C24 C25 C26 . . . . -176.72(13) ?
    C24 C25 C26 C27 . . . . -0.4(2) ?
    C25 C26 C27 C28 . . . . -1.0(2) ?
    C25 C26 C27 C30 . . . . 177.93(14) ?
    C26 C27 C28 C29 . . . . 1.3(2) ?
    C30 C27 C28 C29 . . . . -177.61(14) ?
    C27 C28 C29 C24 . . . . -0.2(2) ?
    C25 C24 C29 C28 . . . . -1.3(2) ?
    C23 C24 C29 C28 . . . . 177.09(13) ?
_iucr_refine_instructions_details
;
TITL mso02 in P-1
CELL 0.71073   5.9026  14.2199  14.6772  69.654  84.231  81.280
ZERR    4.00   0.0007   0.0016   0.0017   0.002   0.002   0.002
LATT  1
SFAC C H N O
UNIT 60 52 4 4
LIST 4 ! automatically inserted. Change 6 to 4 for CHECKCIF!!
TEMP -153.100
L.S. 4
BOND $H
FMAP 2
PLAN 20
MPLA 6 N1 C1 C2 C3 C4 C5
MPLA 6 C9 C10 C11 C12 C13 C14
MPLA 6 N2 C16 C17 C18 C19 C20
MPLA 6 C24 C25 C26 C27 C28 C29
CONF
ACTA
WGHT    0.047400    0.437300
FVAR       0.12352
O1    4    1.211887    0.891239    0.500270    11.00000    0.01826    0.03188 =
         0.02425   -0.00459   -0.00031   -0.00483
N1    3    1.086386    0.990965    0.210223    11.00000    0.02318    0.03076 =
         0.02063   -0.00730    0.00430   -0.00720
C1    1    0.870173    1.029311    0.185427    11.00000    0.02721    0.02377 =
         0.01706   -0.00416   -0.00035   -0.00696
AFIX  43
H1    2    0.842456    1.061123    0.118286    11.00000   -1.20000
AFIX   0
C2    1    0.685557    1.025141    0.252038    11.00000    0.02038    0.02193 =
         0.02385   -0.00566   -0.00113   -0.00262
AFIX  43
H2    2    0.535550    1.053146    0.230734    11.00000   -1.20000
AFIX   0
C3    1    0.722669    0.979500    0.350318    11.00000    0.01851    0.02217 =
         0.02132   -0.00719    0.00408   -0.00415
AFIX  43
H3    2    0.598566    0.974954    0.397552    11.00000   -1.20000
AFIX   0
C4    1    0.945088    0.940521    0.378370    11.00000    0.02021    0.01609 =
         0.01917   -0.00548    0.00191   -0.00564
C5    1    1.118530    0.948192    0.305188    11.00000    0.01710    0.02396 =
         0.02312   -0.00700    0.00109   -0.00365
AFIX  43
H5    2    1.270414    0.920997    0.324378    11.00000   -1.20000
AFIX   0
C6    1    1.012841    0.893869    0.481219    11.00000    0.01960    0.01788 =
         0.02176   -0.00666    0.00083   -0.00195
C7    1    0.838037    0.850937    0.557657    11.00000    0.01906    0.02178 =
         0.02018   -0.00541    0.00097   -0.00427
AFIX  43
H7    2    0.691126    0.845536    0.540159    11.00000   -1.20000
AFIX   0
C8    1    0.885780    0.819696    0.651251    11.00000    0.01785    0.01808 =
         0.02319   -0.00643   -0.00032   -0.00259
AFIX  43
H8    2    1.031609    0.830901    0.664662    11.00000   -1.20000
AFIX   0
C9    1    0.739592    0.770265    0.735417    11.00000    0.01997    0.01676 =
         0.01857   -0.00539   -0.00055   -0.00105
C10   1    0.539224    0.733040    0.727009    11.00000    0.02310    0.02368 =
         0.01866   -0.00920   -0.00073   -0.00429
AFIX  43
H10   2    0.493582    0.740025    0.664495    11.00000   -1.20000
AFIX   0
C11   1    0.407112    0.686127    0.809122    11.00000    0.02101    0.02362 =
         0.02286   -0.00935    0.00230   -0.00682
AFIX  43
H11   2    0.271940    0.661175    0.801924    11.00000   -1.20000
AFIX   0
C12   1    0.467558    0.674625    0.902017    11.00000    0.02381    0.02048 =
         0.02102   -0.00577    0.00326   -0.00260
C13   1    0.667265    0.710863    0.910370    11.00000    0.02672    0.02698 =
         0.01728   -0.00711   -0.00315   -0.00206
AFIX  43
H13   2    0.712739    0.703433    0.973031    11.00000   -1.20000
AFIX   0
C14   1    0.801066    0.757627    0.828840    11.00000    0.01996    0.02270 =
         0.02324   -0.00740   -0.00298   -0.00327
AFIX  43
H14   2    0.937227    0.781588    0.836499    11.00000   -1.20000
AFIX   0
C15   1    0.317877    0.626145    0.990642    11.00000    0.03242    0.03832 =
         0.02191   -0.00649    0.00697   -0.00961
AFIX 137
H15A  2    0.212912    0.588144    0.973920    11.00000   -1.50000
H15B  2    0.228962    0.678710    1.013100    11.00000   -1.50000
H15C  2    0.414568    0.580101    1.042453    11.00000   -1.50000
AFIX   0
O2    4    1.037526    0.700345    0.342956    11.00000    0.01764    0.03492 =
         0.02408   -0.00225   -0.00272   -0.00222
N2    3    0.936777    0.844169    0.053558    11.00000    0.02428    0.03008 =
         0.01945   -0.00366    0.00317   -0.00642
C16   1    0.721821    0.879948    0.025473    11.00000    0.02926    0.02445 =
         0.01617   -0.00251   -0.00050   -0.00448
AFIX  43
H16   2    0.700339    0.916847   -0.041443    11.00000   -1.20000
AFIX   0
C17   1    0.529800    0.865952    0.088799    11.00000    0.02105    0.02685 =
         0.02099   -0.00366   -0.00307   -0.00164
AFIX  43
H17   2    0.380696    0.891901    0.065441    11.00000   -1.20000
AFIX   0
C18   1    0.558636    0.813518    0.186728    11.00000    0.01850    0.02219 =
         0.01925   -0.00576    0.00276   -0.00344
AFIX  43
H18   2    0.429472    0.802755    0.231582    11.00000   -1.20000
AFIX   0
C19   1    0.778811    0.776908    0.218448    11.00000    0.01941    0.01614 =
         0.01834   -0.00583    0.00021   -0.00373
C20   1    0.959670    0.793999    0.148104    11.00000    0.01736    0.02502 =
         0.02306   -0.00541    0.00025   -0.00382
AFIX  43
H20   2    1.110526    0.767865    0.169270    11.00000   -1.20000
AFIX   0
C21   1    0.835648    0.720370    0.322001    11.00000    0.01935    0.01750 =
         0.02037   -0.00571   -0.00051   -0.00201
C22   1    0.648115    0.689105    0.395960    11.00000    0.01897    0.02366 =
         0.01832   -0.00590   -0.00061   -0.00254
AFIX  43
H22   2    0.494570    0.718514    0.381687    11.00000   -1.20000
AFIX   0
C23   1    0.692507    0.619864    0.482706    11.00000    0.01847    0.02155 =
         0.01971   -0.00857   -0.00136   -0.00252
AFIX  43
H23   2    0.848690    0.592402    0.492839    11.00000   -1.20000
AFIX   0
C24   1    0.528509    0.581339    0.564025    11.00000    0.02208    0.01889 =
         0.01577   -0.00698   -0.00203   -0.00527
C25   1    0.297497    0.622640    0.564558    11.00000    0.02314    0.01966 =
         0.01606   -0.00376   -0.00317   -0.00294
AFIX  43
H25   2    0.240093    0.675853    0.508916    11.00000   -1.20000
AFIX   0
C26   1    0.152587    0.586586    0.645358    11.00000    0.02089    0.02302 =
         0.02145   -0.00912    0.00056   -0.00442
AFIX  43
H26   2   -0.003232    0.615940    0.644433    11.00000   -1.20000
AFIX   0
C27   1    0.229425    0.508137    0.728274    11.00000    0.02779    0.02060 =
         0.01661   -0.00730    0.00060   -0.00928
C28   1    0.457696    0.465704    0.726712    11.00000    0.03023    0.01957 =
         0.01542   -0.00189   -0.00500   -0.00574
AFIX  43
H28   2    0.513421    0.411214    0.781780    11.00000   -1.20000
AFIX   0
C29   1    0.604855    0.501426    0.646450    11.00000    0.02111    0.01998 =
         0.02125   -0.00654   -0.00363   -0.00203
AFIX  43
H29   2    0.760024    0.471258    0.647306    11.00000   -1.20000
AFIX   0
C30   1    0.069376    0.472782    0.816523    11.00000    0.03367    0.03035 =
         0.02097   -0.00567    0.00418   -0.01124
AFIX 137
H30A  2   -0.043142    0.529671    0.820419    11.00000   -1.50000
H30B  2    0.157754    0.446267    0.875180    11.00000   -1.50000
H30C  2   -0.010632    0.419403    0.811396    11.00000   -1.50000
HKLF 4
REM  mso02 in P-1
REM R1 =  0.0409 for   3684 Fo > 4sig(Fo)  and  0.0586 for all   4692 data
REM    309 parameters refined using      0 restraints
END
WGHT      0.0472      0.4378
REM Highest difference peak  0.231,  deepest hole -0.234,  1-sigma level  0.042
Q1    1   0.1171  0.3982  0.8583  11.00000  0.05    0.23
Q2    1   0.7386  0.7046  0.3569  11.00000  0.05    0.22
Q3    1  -0.1013  0.4823  0.8049  11.00000  0.05    0.22
Q4    1   0.9261  0.8685  0.5169  11.00000  0.05    0.22
Q5    1   0.0854  0.5187  0.8667  11.00000  0.05    0.21
;
data_global
_journal_date_recd_electronic     2012-07-17
_journal_date_accepted     2012-07-18
_journal_name_full     'Acta Crystallographica, Section E'
_journal_year     2012
_journal_volume     68
_journal_issue      8
_journal_page_first     o2585
_journal_page_last     o2585
_journal_paper_category     QO
_journal_paper_doi     10.1107/S1600536812032746
_journal_coeditor_code     NK2177
_publ_contact_author_name     'Allen G. Oliver'
_publ_contact_author_address
;
Department of Chemistry and Biochemistry
University of Notre Dame
Notre Dame, IN 46556-5670
USA
;
_publ_contact_author_email     'aoliver2@nd.edu'
_publ_contact_author_fax     '+1 574 631 6295'
_publ_contact_author_phone     '+1 574 631 5935'
_publ_section_title
;
(2<i>E</i>)-3-(4-Methylphenyl)-1-(pyridin-3-yl)prop-2-en-1-one
;
loop_
    _publ_author_name
    _publ_author_address
    'de Sousa Oliveiria, Mauricio'
;
Department of Chemistry,
State University of Goias,
Anapolis,
Brazil
;
    'Costa de Souza, Wanderson'
;
Department of Chemistry,
State University of Goias,
Anapolis,
Brazil
;
    'Napolitano, Hamilton B.'
;
Department of Chemistry,
State University of Goias,
Anapolis,
Brazil
;
    'Oliver, Allen G.'
;
Department of Chemistry and Biochemistry
University of Notre Dame
Notre Dame, IN 46556-5670
USA
;
