# Supplementary material for: (2E)-3-(4-Methyl­phen­yl)-1-(pyridin-3-yl)prop-2-en-1-one
Source: Acta Crystallogr Sect E Struct Rep Online. 2012 Jul 28;68(Pt 8):o2585. doi: 10.1107/S1600536812032746 (PMC3415023; doi:10.1107/S1600536812032746)
Supplement: Supplementary file 2 [file e-68-o2585-Isup2.hkl]

# 
# h,k,l, Fc-squared, Fo-squared, sigma(Fo-squared) and status flag 
# 
data_I
_shelx_title ' mso02 in P-1' 
_shelx_refln_list_code          4 
_shelx_F_calc_maximum      262.90 
_exptl_crystal_F_000       472.00 
_reflns_d_resolution_high  0.7978 
 
loop_ 
 _symmetry_equiv_pos_as_xyz 
 'x, y, z' 
 '-x, -y, -z' 
 
_cell_length_a     5.9026 
_cell_length_b    14.2199 
_cell_length_c    14.6772 
_cell_angle_alpha  69.654 
_cell_angle_beta   84.231 
_cell_angle_gamma  81.280 
 
_shelx_F_squared_multiplier     1.000 
 
loop_ 
 _refln_index_h 
 _refln_index_k 
 _refln_index_l 
 _refln_F_squared_calc 
 _refln_F_squared_meas 
 _refln_F_squared_sigma 
 _refln_observed_status 
   1   0   0      265.18      261.68      1.82 o 
   2   0   0        8.63        6.60      0.72 o 
   3   0   0       20.18       27.28      1.09 o 
   4   0   0      175.42      164.70      2.19 o 
   5   0   0      110.08      106.32      2.47 o 
   6   0   0        2.38        2.74      1.99 o 
   7   0   0        5.05        4.73      1.78 o 
  -7   1   0       43.05       61.25      5.27 o 
  -6   1   0       59.74       55.59      3.61 o 
  -5   1   0        8.19        7.03      1.23 o 
  -4   1   0        9.15        5.56      1.02 o 
  -3   1   0        0.03        1.76      0.73 o 
  -2   1   0        1.10        0.83      0.72 o 
  -1   1   0    12675.52    12179.35     91.72 o 
   0   1   0      281.61      255.22      8.28 o 
   1   1   0      112.25      121.47      2.01 o 
   2   1   0      117.15      121.59      1.35 o 
   3   1   0       24.11       16.68      0.95 o 
   4   1   0        0.18       -0.29      1.11 o 
   5   1   0       96.54       95.13      4.87 o 
   6   1   0        1.43        0.52      2.21 o 
   7   1   0       16.64       17.14      2.64 o 
  -7   2   0       18.63       29.32      6.91 o 
  -6   2   0       86.44       88.17      3.91 o 
  -5   2   0        0.00        0.54      2.32 o 
  -4   2   0        9.13       10.22      1.58 o 
  -3   2   0      115.92      122.76      2.39 o 
  -2   2   0        3.83        5.95      1.37 o 
  -1   2   0     1849.15     1789.38      6.39 o 
   0   2   0       54.36       54.50      0.65 o 
   1   2   0      172.26      159.36      1.79 o 
   2   2   0       75.78       75.56      1.63 o 
   3   2   0       91.99       92.89      1.93 o 
   4   2   0      230.04      226.30      3.05 o 
   5   2   0      588.87      579.73      5.72 o 
   6   2   0        7.09        3.60      2.31 o 
   7   2   0        0.01       -3.30      5.11 o 
  -7   3   0       14.09       34.43      5.78 o 
  -6   3   0       37.99       40.29      4.56 o 
  -5   3   0       16.63       14.78      1.98 o 
  -4   3   0        0.04        3.34      1.64 o 
  -3   3   0     1336.18     1489.34      8.06 o 
  -2   3   0      805.06      807.72      4.77 o 
  -1   3   0     5286.87     5228.95     18.89 o 
   0   3   0       30.44       31.37      1.05 o 
   1   3   0     1842.57     1838.28      6.58 o 
   2   3   0        5.11        5.92      1.13 o 
   3   3   0       55.57       50.43      1.60 o 
   4   3   0      481.10      458.36      4.17 o 
   5   3   0      712.52      713.41      7.18 o 
   6   3   0      132.45      133.89      4.28 o 
   7   3   0       11.69       11.12      4.78 o 
  -6   4   0       34.16       26.63      3.58 o 
  -5   4   0      160.37      169.27      3.55 o 
  -4   4   0        0.42        0.94      1.72 o 
  -3   4   0      895.84     1011.05      5.84 o 
  -2   4   0      298.70      316.46      3.15 o 
  -1   4   0      438.30      417.40      2.57 o 
   0   4   0      429.34      428.32      2.21 o 
   1   4   0     1640.45     1610.62      6.81 o 
   2   4   0      601.10      550.16      3.20 o 
   3   4   0      382.74      391.22      3.55 o 
   4   4   0      131.69      132.87      3.47 o 
   5   4   0      519.23      520.06      6.18 o 
   6   4   0      253.35      247.08      5.27 o 
   7   4   0       17.25       17.14      4.77 o 
  -6   5   0       13.56       10.70      2.97 o 
  -5   5   0       15.40       16.35      2.18 o 
  -4   5   0      110.13      122.65      2.93 o 
  -3   5   0      189.60      202.02      2.93 o 
  -2   5   0      636.39      694.53      4.13 o 
  -1   5   0      349.61      333.41      2.34 o 
   0   5   0      117.31      121.59      1.45 o 
   1   5   0       39.13       39.43      1.31 o 
   2   5   0       50.52       50.70      1.63 o 
   3   5   0       38.13       44.51      1.74 o 
   4   5   0        0.33        0.22      1.92 o 
   5   5   0     1313.63     1289.73     10.20 o 
   6   5   0       81.89       79.72      3.73 o 
   7   5   0        2.28       -0.06      5.58 o 
  -6   6   0       58.79       74.87      3.85 o 
  -5   6   0      117.90      111.53      3.38 o 
  -4   6   0      190.10      192.90      3.23 o 
  -3   6   0        4.80        2.97      1.48 o 
  -2   6   0      315.12      352.55      2.94 o 
  -1   6   0      229.46      213.26      2.10 o 
   0   6   0      345.10      384.01      2.73 o 
   1   6   0       92.43       85.27      1.83 o 
   2   6   0       39.13       34.11      1.53 o 
   3   6   0      535.92      532.20      3.66 o 
   4   6   0       81.23       85.60      3.23 o 
   5   6   0      631.43      623.06      7.08 o 
   6   6   0      806.30      820.06      8.77 o 
   7   6   0       12.21        9.26      3.17 o 
  -6   7   0      189.79      193.85      8.10 o 
  -5   7   0       40.20       38.94      2.76 o 
  -4   7   0        0.11       -1.48      1.91 o 
  -3   7   0       12.98       13.53      1.78 o 
  -2   7   0      229.71      211.03      2.50 o 
  -1   7   0        8.79       18.24      1.20 o 
   0   7   0      237.01      208.72      2.18 o 
   1   7   0        0.03       -0.90      1.09 o 
   2   7   0      143.13      149.81      2.47 o 
   3   7   0      314.94      326.34      3.04 o 
   4   7   0      183.12      164.64      4.10 o 
   5   7   0       41.01       46.47      3.10 o 
   6   7   0       22.41       25.32      3.26 o 
   7   7   0        0.39        5.48      5.03 o 
  -5   8   0        5.31        4.48      3.26 o 
  -4   8   0       19.76       10.42      2.86 o 
  -3   8   0        0.71       -1.21      1.75 o 
  -2   8   0     1228.89     1260.74      6.72 o 
  -1   8   0        8.55        6.79      1.17 o 
   0   8   0      125.16      147.90      2.00 o 
   1   8   0       43.48       41.82      1.54 o 
   2   8   0      581.22      602.82      4.54 o 
   3   8   0       41.90       43.79      2.56 o 
   4   8   0      457.78      432.02      5.82 o 
   5   8   0        1.21        4.09      2.84 o 
   6   8   0        4.40        6.45      3.06 o 
  -5   9   0      199.91      188.92      7.01 o 
  -4   9   0       33.08       42.79      4.82 o 
  -3   9   0        3.49        5.04      1.23 o 
  -2   9   0        2.03        0.81      1.59 o 
  -1   9   0        0.16        1.80      1.13 o 
   0   9   0       56.63       65.35      1.87 o 
   1   9   0       37.96       38.89      1.75 o 
   2   9   0      101.90       92.95      2.41 o 
   3   9   0        7.82        8.12      1.51 o 
   4   9   0      723.79      751.56      7.74 o 
   5   9   0        7.29        7.30      2.82 o 
   6   9   0       56.62       59.78      3.94 o 
  -5  10   0      106.33      112.53      6.53 o 
  -4  10   0       20.52       17.45      3.43 o 
  -3  10   0       79.07       82.75      2.34 o 
  -2  10   0       87.58       86.97      3.48 o 
  -1  10   0       12.46       12.80      2.46 o 
   0  10   0      359.56      380.05      4.55 o 
   1  10   0        2.38        5.20      1.64 o 
   2  10   0       77.31       78.86      2.50 o 
   3  10   0     1602.13     1607.29     10.28 o 
   4  10   0        0.93       -1.40      2.44 o 
   5  10   0       13.78       16.46      3.06 o 
   6  10   0       17.59       21.46      3.44 o 
  -4  11   0        0.51        4.57      3.97 o 
  -3  11   0       10.03        8.47      2.17 o 
  -2  11   0       36.60       35.26      2.58 o 
  -1  11   0        3.98        4.04      2.45 o 
   0  11   0      205.65      198.69      4.79 o 
   1  11   0       56.36       49.19      3.16 o 
   2  11   0      229.01      241.13      4.42 o 
   3  11   0       65.95       68.57      4.14 o 
   4  11   0        7.32        2.17      2.64 o 
   5  11   0       26.62       34.01      3.51 o 
   6  11   0       73.29       87.29      4.53 o 
  -4  12   0       77.53       80.43      4.96 o 
  -3  12   0       61.67       61.27      3.11 o 
  -2  12   0        0.05        0.98      2.28 o 
  -1  12   0       95.03       97.19      3.99 o 
   0  12   0       76.72       73.39      3.66 o 
   1  12   0       27.48       30.11      3.13 o 
   2  12   0      136.67      146.10      4.42 o 
   3  12   0      300.94      300.52     15.73 o 
   4  12   0       24.16       20.11      5.67 o 
   5  12   0       47.09       49.30      5.11 o 
  -3  13   0       65.34       70.27      3.53 o 
  -2  13   0       36.01       31.02      2.98 o 
  -1  13   0       12.67       12.67      2.75 o 
   0  13   0        1.47       -1.38      2.52 o 
   1  13   0       99.41       90.39      3.80 o 
   2  13   0        3.34        6.98      2.57 o 
   3  13   0      112.96      113.84      7.37 o 
   4  13   0        5.28       12.56      6.55 o 
   5  13   0        3.68       16.40     10.81 o 
  -3  14   0      101.02       97.84      3.94 o 
  -2  14   0        4.49        4.14      2.69 o 
  -1  14   0       48.39       47.05      3.49 o 
   0  14   0       14.74       15.46      2.96 o 
   1  14   0        0.02       -0.54      3.57 o 
   2  14   0       31.39       32.48      3.11 o 
   3  14   0      149.42      152.41      8.66 o 
   4  14   0       17.31       17.37      6.23 o 
  -2  15   0      162.63      163.03      4.97 o 
  -1  15   0        0.00        0.24      3.02 o 
   0  15   0       52.81       58.83      3.77 o 
   1  15   0       41.01       41.36      3.52 o 
   2  15   0      221.69      227.86      8.09 o 
   3  15   0       84.73       93.09      7.84 o 
  -1  16   0       38.87       36.24      4.41 o 
   0  16   0        7.73       10.84      3.97 o 
   1  16   0       46.35       49.44      3.74 o 
   2  16   0       10.12       15.65      4.52 o 
  -2 -16   1      210.42      211.23      8.16 o 
  -1 -16   1       40.69       45.48      3.85 o 
   0 -16   1       18.58       16.35      3.47 o 
  -3 -15   1       54.60       60.62     12.45 o 
  -2 -15   1       19.83       21.28      4.86 o 
  -1 -15   1       12.85       17.43      3.30 o 
   0 -15   1       34.14       31.87      3.41 o 
   1 -15   1       34.28       32.38      3.40 o 
   2 -15   1        1.64        4.18      5.50 o 
  -4 -14   1        1.35       12.50      5.97 o 
  -3 -14   1      198.04      220.10      9.96 o 
  -2 -14   1      219.63      229.29      7.11 o 
  -1 -14   1      136.49      137.48      5.23 o 
   0 -14   1       19.89       19.36      3.46 o 
   1 -14   1        2.22        7.20      2.88 o 
   2 -14   1       83.80       79.49      3.80 o 
  -5 -13   1       54.09       54.40      9.18 o 
  -4 -13   1        6.62       10.04      5.67 o 
  -3 -13   1      316.95      316.45     10.63 o 
  -2 -13   1       97.58       99.90      4.48 o 
  -1 -13   1      164.40      160.80      5.37 o 
   0 -13   1      275.56      266.91      6.13 o 
   1 -13   1        8.77        9.85      2.97 o 
   2 -13   1       10.47       13.37      2.87 o 
   3 -13   1       50.06       50.70      3.18 o 
  -5 -12   1        7.04       15.40      4.41 o 
  -4 -12   1        0.18       -3.52      5.03 o 
  -3 -12   1       95.76       88.95      6.71 o 
  -2 -12   1      134.23      140.34      6.93 o 
  -1 -12   1      153.98      159.82      6.62 o 
   0 -12   1        0.05        0.82      2.79 o 
   1 -12   1       27.71       30.15      3.03 o 
   2 -12   1        2.42        3.80      2.67 o 
   3 -12   1        0.51        1.24      2.10 o 
   4 -12   1        0.53       -3.93      4.16 o 
  -5 -11   1       54.32       53.70      3.81 o 
  -4 -11   1      123.00      117.69      5.02 o 
  -3 -11   1      101.94      110.81      5.36 o 
  -2 -11   1       43.23       41.24      2.75 o 
  -1 -11   1        4.70        4.24      2.71 o 
   0 -11   1      165.15      149.82      4.53 o 
   1 -11   1        0.01        0.66      2.84 o 
   2 -11   1       37.89       43.47      2.90 o 
   3 -11   1       20.57       21.50      2.45 o 
   4 -11   1      163.20      166.89      7.11 o 
  -6 -10   1        0.05       -4.24      4.24 o 
  -5 -10   1        3.67        4.09      3.23 o 
  -4 -10   1        0.76        1.93      2.66 o 
  -3 -10   1       74.47       63.53      3.06 o 
  -2 -10   1       14.96       17.05      1.96 o 
  -1 -10   1      226.82      223.93      4.76 o 
   0 -10   1        7.87        6.92      1.94 o 
   1 -10   1       42.49       60.32      4.26 o 
   2 -10   1       68.33       68.81      3.31 o 
   3 -10   1      262.82      269.33      4.56 o 
   4 -10   1      170.68      175.80      6.24 o 
   5 -10   1       39.31       40.83      4.92 o 
  -6  -9   1       42.03       41.82      3.73 o 
  -5  -9   1       13.32       11.86      2.91 o 
  -4  -9   1       59.68       59.66      3.23 o 
  -3  -9   1       70.31       66.18      2.60 o 
  -2  -9   1       65.23       67.35      2.19 o 
  -1  -9   1       21.36       21.55      1.55 o 
   0  -9   1      249.27      240.52      3.79 o 
   1  -9   1        1.01        4.84      1.82 o 
   2  -9   1      223.66      236.94      3.90 o 
   3  -9   1      118.89      121.54      2.91 o 
   4  -9   1       18.76       12.47      3.69 o 
   5  -9   1        3.31        3.02      3.64 o 
  -6  -8   1      106.85      107.18      4.43 o 
  -5  -8   1       16.24       15.48      2.91 o 
  -4  -8   1      427.20      410.98      5.87 o 
  -3  -8   1        5.40        6.75      1.63 o 
  -2  -8   1       93.76       91.98      2.37 o 
  -1  -8   1      232.37      219.87      2.82 o 
   0  -8   1       51.30       60.66      1.70 o 
   1  -8   1      110.75       94.03      1.56 o 
   2  -8   1       83.77       85.07      1.89 o 
   3  -8   1       90.20       91.14      3.01 o 
   4  -8   1       32.65       38.75      3.35 o 
   5  -8   1       89.92      101.63      5.30 o 
  -6  -7   1       10.00       14.76      3.71 o 
  -5  -7   1       90.00       90.48      3.76 o 
  -4  -7   1      101.32      104.25      3.55 o 
  -3  -7   1       70.29       67.64      2.10 o 
  -2  -7   1        3.50        3.38      1.32 o 
  -1  -7   1       53.48       60.11      1.90 o 
   0  -7   1      315.40      346.04      2.69 o 
   1  -7   1      357.25      368.32      2.53 o 
   2  -7   1      208.15      212.75      2.29 o 
   3  -7   1      102.84       98.57      2.97 o 
   4  -7   1       29.30       29.45      2.34 o 
   5  -7   1      208.64      186.09      5.45 o 
   6  -7   1       63.87       65.77      8.85 o 
  -7  -6   1        0.73        3.59      4.40 o 
  -6  -6   1      125.38      119.61      4.43 o 
  -5  -6   1      147.43      151.39      4.49 o 
  -4  -6   1      696.86      670.59      6.81 o 
  -3  -6   1       20.80       19.69      1.50 o 
  -2  -6   1     1536.79     1583.29      8.20 o 
  -1  -6   1      259.18      243.00      2.68 o 
   0  -6   1      700.75      752.63      3.67 o 
   1  -6   1       12.67       15.21      1.07 o 
   2  -6   1        0.45        0.32      0.97 o 
   3  -6   1       39.65       40.88      2.21 o 
   4  -6   1       53.34       53.19      2.36 o 
   5  -6   1        8.99       10.22      2.22 o 
   6  -6   1        2.04        1.97      4.17 o 
  -7  -5   1      149.09      160.06      5.27 o 
  -6  -5   1       11.81       13.20      2.99 o 
  -5  -5   1     1036.24     1041.47      9.10 o 
  -4  -5   1       12.32        8.65      2.11 o 
  -3  -5   1      124.55      130.86      2.15 o 
  -2  -5   1      189.53      183.38      2.48 o 
  -1  -5   1        4.22        4.93      1.32 o 
   0  -5   1        1.08        2.23      0.70 o 
   1  -5   1      203.77      195.73      1.71 o 
   2  -5   1       33.83       38.03      1.07 o 
   3  -5   1        3.98        3.24      1.56 o 
   4  -5   1       63.67       73.56      2.31 o 
   5  -5   1       37.95       39.07      2.47 o 
   6  -5   1       16.01       11.45      3.25 o 
  -7  -4   1        0.04       -1.62      2.85 o 
  -6  -4   1       27.40       33.00      3.56 o 
  -5  -4   1      225.33      209.00      4.71 o 
  -4  -4   1       59.17       59.47      2.47 o 
  -3  -4   1      258.23      270.26      2.16 o 
  -2  -4   1       13.95       14.01      1.07 o 
  -1  -4   1      221.47      221.05      2.27 o 
   0  -4   1      264.74      254.17      3.10 o 
   1  -4   1      200.92      212.03      1.59 o 
   2  -4   1       24.65       25.85      1.02 o 
   3  -4   1      521.57      584.28      4.49 o 
   4  -4   1        9.89        8.91      1.69 o 
   5  -4   1        0.63        1.53      2.12 o 
   6  -4   1        4.15        4.41      3.13 o 
  -7  -3   1      136.30      155.87      4.77 o 
  -6  -3   1      274.01      266.49      5.28 o 
  -5  -3   1      973.28      968.59      7.84 o 
  -4  -3   1        6.19        8.45      1.74 o 
  -3  -3   1        8.02        8.06      1.21 o 
  -2  -3   1       38.41       45.69      1.19 o 
  -1  -3   1      240.86      231.45      1.94 o 
   0  -3   1      580.22      545.73      3.20 o 
   1  -3   1      578.71      536.81      2.60 o 
   2  -3   1      575.46      626.05      4.19 o 
   3  -3   1      880.11     1042.03      6.81 o 
   4  -3   1      415.64      438.45      4.62 o 
   5  -3   1       19.71       12.89      1.98 o 
   6  -3   1       11.62       11.40      4.42 o 
   7  -3   1       35.56       38.67      9.18 o 
  -7  -2   1      114.06      126.17      4.38 o 
  -6  -2   1      118.35      112.26      4.03 o 
  -5  -2   1      398.85      389.85      7.46 o 
  -4  -2   1      295.11      303.66      2.89 o 
  -3  -2   1      247.58      250.39      2.01 o 
  -2  -2   1       20.01       22.12      0.96 o 
  -1  -2   1      421.89      387.40      2.06 o 
   0  -2   1     3838.05     3643.29     12.78 o 
   1  -2   1     7579.37     7470.54     24.57 o 
   2  -2   1      484.42      593.09      3.11 o 
   3  -2   1      135.83      137.50      2.80 o 
   4  -2   1       33.42       33.11      1.83 o 
   5  -2   1      229.23      205.42      4.57 o 
   6  -2   1        0.37       -0.40      3.47 o 
   7  -2   1       79.97       80.65      9.90 o 
  -7  -1   1        1.90       -1.92      2.44 o 
  -6  -1   1      102.09      104.08      3.45 o 
  -5  -1   1      703.17      669.13      6.09 o 
  -4  -1   1      293.26      255.50      2.77 o 
  -3  -1   1        0.42        0.45      0.98 o 
  -2  -1   1        0.15       -0.05      0.74 o 
  -1  -1   1     2674.64     2597.45      8.29 o 
   0  -1   1       95.40       86.35      0.70 o 
   1  -1   1     3278.66     3127.92      9.94 o 
   2  -1   1      638.57      635.18      3.45 o 
   3  -1   1      374.93      427.38      2.85 o 
   4  -1   1       36.19       39.26      1.78 o 
   5  -1   1        5.66        8.20      1.43 o 
   6  -1   1       74.86       63.37      8.29 o 
   7  -1   1      112.35      130.94      6.53 o 
  -7   0   1      145.33      161.94      4.00 o 
  -6   0   1       31.65       34.92      2.35 o 
  -5   0   1      130.24      132.68      3.34 o 
  -4   0   1       19.90       15.91      1.25 o 
  -3   0   1       45.74       46.05      1.38 o 
  -2   0   1      766.06      776.73      3.58 o 
  -1   0   1     3347.21     3129.41     12.39 o 
   0   0   1     1161.56     1074.29      5.05 o 
   1   0   1      209.21      198.46      1.35 o 
   2   0   1        1.37        1.82      0.80 o 
   3   0   1        0.28       -0.97      0.97 o 
   4   0   1       42.88       55.88      1.81 o 
   5   0   1        6.00        8.69      1.54 o 
   6   0   1       65.93       64.49      3.64 o 
   7   0   1        8.07       15.79      4.44 o 
  -7   1   1       14.03       15.56      4.51 o 
  -6   1   1       39.27       39.43      2.07 o 
  -5   1   1       53.10       57.24      2.59 o 
  -4   1   1        9.25       12.81      1.30 o 
  -3   1   1       77.38       62.51      1.31 o 
  -2   1   1     3747.35     3768.73     15.00 o 
  -1   1   1      364.61      390.77      1.67 o 
   0   1   1      129.14      124.23      0.74 o 
   1   1   1      232.48      223.35      1.60 o 
   2   1   1      189.14      195.88      1.63 o 
   3   1   1       82.04       97.42      1.50 o 
   4   1   1        0.83        0.33      0.95 o 
   5   1   1      159.59      159.32      3.69 o 
   6   1   1       35.39       37.14      2.68 o 
   7   1   1        0.03       -3.05      3.05 o 
  -7   2   1        5.80        4.32      5.03 o 
  -6   2   1       12.65       11.76      2.87 o 
  -5   2   1        8.78       10.71      2.48 o 
  -4   2   1      135.12      130.62      3.16 o 
  -3   2   1       50.91       74.46      2.40 o 
  -2   2   1      263.91      320.61      3.24 o 
  -1   2   1        2.88        2.05      0.58 o 
   0   2   1       30.72       -1.13      1.13 o 
   1   2   1        0.35        0.21      0.62 o 
   2   2   1     1331.86     1423.77      6.67 o 
   3   2   1      352.63      380.70      3.13 o 
   4   2   1       46.54       54.38      1.99 o 
   5   2   1       73.60       70.46      4.16 o 
   6   2   1       43.73       43.01      2.98 o 
   7   2   1        1.89        3.04      3.15 o 
  -7   3   1        0.19       -3.93      7.21 o 
  -6   3   1        0.05        1.99      2.80 o 
  -5   3   1      237.96      234.66      3.91 o 
  -4   3   1       65.39       65.58      2.29 o 
  -3   3   1      171.57      188.92      2.85 o 
  -2   3   1      757.27      795.40      5.20 o 
  -1   3   1     1449.38     1407.73      5.79 o 
   0   3   1        3.79        3.56      0.73 o 
   1   3   1      159.64      169.69      1.38 o 
   2   3   1     1197.47     1183.80      5.86 o 
   3   3   1      380.12      384.85      3.31 o 
   4   3   1        0.07        2.23      1.53 o 
   5   3   1      253.37      253.66      4.58 o 
   6   3   1       92.40       92.09      5.34 o 
   7   3   1        0.06        4.94      2.88 o 
  -6   4   1       29.53       25.23      3.19 o 
  -5   4   1        1.06        4.49      1.93 o 
  -4   4   1       32.14       26.37      2.07 o 
  -3   4   1        3.75        2.53      1.19 o 
  -2   4   1      843.44      872.11      5.22 o 
  -1   4   1     4302.83     4228.02     14.72 o 
   0   4   1      128.41      132.52      2.44 o 
   1   4   1     6195.66     5989.67     20.69 o 
   2   4   1      453.89      479.73      2.76 o 
   3   4   1        2.40        0.82      1.18 o 
   4   4   1       27.82       24.88      2.18 o 
   5   4   1       13.42       14.69      2.79 o 
   6   4   1      188.76      182.22      4.74 o 
   7   4   1        5.27        5.31      3.15 o 
  -6   5   1       20.71       18.00      2.73 o 
  -5   5   1       11.22        6.95      2.08 o 
  -4   5   1      132.22      127.01      2.95 o 
  -3   5   1        3.39        2.70      1.40 o 
  -2   5   1      528.13      541.95      3.18 o 
  -1   5   1     2240.48     2264.37      9.57 o 
   0   5   1      212.39      196.14      1.55 o 
   1   5   1     2225.08     2230.35     10.31 o 
   2   5   1      112.02      120.01      1.72 o 
   3   5   1       18.48       20.16      1.67 o 
   4   5   1       21.76       21.52      2.22 o 
   5   5   1      885.96      851.95      8.07 o 
   6   5   1       16.11       17.89      3.00 o 
   7   5   1        0.17        1.83      3.74 o 
  -6   6   1        0.12       -3.64      3.64 o 
  -5   6   1      204.02      181.95      3.81 o 
  -4   6   1        0.17       -1.57      1.57 o 
  -3   6   1        2.56        5.09      1.38 o 
  -2   6   1     1281.81     1399.42      6.81 o 
  -1   6   1     1348.65     1324.47      6.45 o 
   0   6   1       71.45       93.47      1.43 o 
   1   6   1     1158.07     1117.06      5.47 o 
   2   6   1       15.41       14.27      1.18 o 
   3   6   1      360.27      391.49      2.79 o 
   4   6   1      283.54      274.68      4.48 o 
   5   6   1      393.40      397.78      5.85 o 
   6   6   1      127.07      128.51      4.59 o 
   7   6   1        8.48       10.73      3.18 o 
  -6   7   1        4.87       -3.62      3.75 o 
  -5   7   1       25.58       23.13      2.33 o 
  -4   7   1      271.30      283.50      4.11 o 
  -3   7   1      325.79      359.96      4.36 o 
  -2   7   1      102.49      130.85      2.07 o 
  -1   7   1      398.34      406.81      3.12 o 
   0   7   1      381.67      353.56      2.68 o 
   1   7   1      434.58      442.86      3.26 o 
   2   7   1       53.69       58.79      1.69 o 
   3   7   1        0.69        1.05      1.55 o 
   4   7   1       68.92       68.37      3.01 o 
   5   7   1      418.00      421.95      8.44 o 
   6   7   1      275.69      256.81      6.56 o 
   7   7   1      113.94      121.58      4.78 o 
  -5   8   1        0.04        0.71      4.18 o 
  -4   8   1        9.44        5.40      2.16 o 
  -3   8   1      270.94      284.68      4.09 o 
  -2   8   1      165.41      176.29      2.45 o 
  -1   8   1        3.51        3.84      1.13 o 
   0   8   1      114.80      101.70      1.78 o 
   1   8   1      544.88      533.77      3.74 o 
   2   8   1      343.46      339.74      3.24 o 
   3   8   1      360.15      383.02      3.47 o 
   4   8   1        7.93        5.67      2.24 o 
   5   8   1       57.11       60.93      3.46 o 
   6   8   1       72.12       77.93      5.04 o 
  -5   9   1       25.10       31.32      4.28 o 
  -4   9   1       31.15       28.00      3.25 o 
  -3   9   1      155.83      151.81      3.51 o 
  -2   9   1      102.11       94.97      2.14 o 
  -1   9   1       85.46       85.19      1.91 o 
   0   9   1       57.73       61.06      1.81 o 
   1   9   1       14.67       19.70      1.38 o 
   2   9   1        0.09        0.75      1.34 o 
   3   9   1       64.55       60.55      2.02 o 
   4   9   1       73.31       69.40      3.92 o 
   5   9   1      340.61      331.78      5.89 o 
   6   9   1       78.31       82.99      4.83 o 
  -5  10   1        8.50        5.35      4.02 o 
  -4  10   1       40.46       41.64      3.73 o 
  -3  10   1       48.06       45.64      1.94 o 
  -2  10   1        0.05        1.64      1.85 o 
  -1  10   1       24.15       19.22      2.05 o 
   0  10   1      418.11      440.61      4.31 o 
   1  10   1        6.40       11.27      1.44 o 
   2  10   1      122.21      117.73      3.81 o 
   3  10   1        1.86       -1.86      1.86 o 
   4  10   1      106.28      102.38      3.84 o 
   5  10   1       27.65       35.32      3.25 o 
   6  10   1       41.83       37.80      3.93 o 
  -4  11   1        0.00        3.54      3.32 o 
  -3  11   1        0.36       -1.62      1.63 o 
  -2  11   1       86.52       95.59      3.38 o 
  -1  11   1       64.21       63.30      3.63 o 
   0  11   1      115.56      124.71      3.72 o 
   1  11   1       44.21       48.19      2.31 o 
   2  11   1        4.36        3.15      1.72 o 
   3  11   1       18.20       16.50      2.64 o 
   4  11   1        0.02        3.33      2.66 o 
   5  11   1       17.94       16.64      3.14 o 
   6  11   1       18.73       17.04      3.54 o 
  -4  12   1        2.83        3.40      4.51 o 
  -3  12   1        5.24        3.28      2.08 o 
  -2  12   1      141.23      153.24      4.32 o 
  -1  12   1       79.77       77.66      3.41 o 
   0  12   1       30.79       34.48      2.82 o 
   1  12   1       80.67       74.20      3.30 o 
   2  12   1        7.63        6.23      2.41 o 
   3  12   1       11.79        5.71      3.56 o 
   4  12   1       84.68       78.89      5.22 o 
   5  12   1       41.35       43.33      4.30 o 
  -3  13   1       59.20       55.76      2.93 o 
  -2  13   1      316.90      316.00      5.52 o 
  -1  13   1        0.30       -1.18      2.40 o 
   0  13   1      112.15      108.15      3.95 o 
   1  13   1       27.70       28.87      2.91 o 
   2  13   1       90.49      101.28      3.76 o 
   3  13   1      142.18      150.86      8.66 o 
   4  13   1        0.26        2.50      5.03 o 
   5  13   1       33.48       43.91     15.40 o 
  -3  14   1      188.60      195.28      4.76 o 
  -2  14   1       61.55       54.43      3.67 o 
  -1  14   1        1.65        4.86      2.79 o 
   0  14   1        1.86        5.43      2.71 o 
   1  14   1       45.04       42.37      3.36 o 
   2  14   1       47.24       54.51      3.45 o 
   3  14   1       38.70       40.74      5.97 o 
   4  14   1       24.52       35.37      8.85 o 
  -2  15   1        0.22        0.52      2.75 o 
  -1  15   1        0.40       -2.01      2.87 o 
   0  15   1       57.29       53.01      3.66 o 
   1  15   1       10.24       15.80      3.93 o 
   2  15   1       35.21       42.33      4.05 o 
   3  15   1        0.39        9.73      5.97 o 
   4  15   1        0.74        5.80      5.97 o 
  -1  16   1        8.78        6.52      3.47 o 
   0  16   1        1.52        4.91      3.22 o 
   1  16   1        0.80        0.91      3.11 o 
   2  16   1      163.17      168.06     10.59 o 
   3  16   1      196.63      211.93     14.09 o 
  -3 -15   2        7.21       15.12      5.97 o 
  -2 -15   2      117.83      119.13      6.34 o 
  -1 -15   2       17.61       24.19      3.99 o 
   0 -15   2       71.38       67.96      4.82 o 
   1 -15   2        0.01       -3.22      4.37 o 
  -4 -14   2       20.91       33.60     15.07 o 
  -3 -14   2       97.01      106.80      7.84 o 
  -2 -14   2      139.97      149.35      7.64 o 
  -1 -14   2       41.36       35.41      3.78 o 
   0 -14   2       47.58       49.90      4.26 o 
   1 -14   2      181.52      173.93      6.24 o 
   2 -14   2        5.33        5.68      3.17 o 
  -4 -13   2        3.23        4.77      5.78 o 
  -3 -13   2       40.67       44.53      6.24 o 
  -2 -13   2      108.51      104.94      4.66 o 
  -1 -13   2       71.64       66.14      4.11 o 
   0 -13   2        1.12        1.99      3.69 o 
   1 -13   2      103.66      103.71      4.52 o 
   2 -13   2        5.48        8.07      2.85 o 
   3 -13   2       32.55       27.83      3.09 o 
  -5 -12   2        5.09        8.93      4.68 o 
  -4 -12   2       20.40       28.85      5.71 o 
  -3 -12   2       25.28       28.46      5.50 o 
  -2 -12   2      241.50      240.38      7.00 o 
  -1 -12   2       54.83       62.62      4.35 o 
   0 -12   2       62.72       64.71      3.80 o 
   1 -12   2       20.70       18.53      3.59 o 
   2 -12   2       79.85       73.96      3.83 o 
   3 -12   2      155.65      152.78      5.96 o 
   4 -12   2       25.45       16.80      9.50 o 
  -5 -11   2      105.45      107.48      6.28 o 
  -4 -11   2       71.09       75.55      5.19 o 
  -3 -11   2      223.47      212.92      6.78 o 
  -2 -11   2      262.38      263.23      4.85 o 
  -1 -11   2       51.96       54.35      3.49 o 
   0 -11   2       57.39       59.77      3.46 o 
   1 -11   2        0.17       -1.67      2.45 o 
   2 -11   2      264.32      280.10      5.55 o 
   3 -11   2       11.47       12.24      2.54 o 
   4 -11   2       32.37       37.98     10.80 o 
  -6 -10   2        8.85        2.78      3.29 o 
  -5 -10   2      118.15      121.77      4.70 o 
  -4 -10   2        2.15        5.30      2.66 o 
  -3 -10   2      290.61      291.71      8.20 o 
  -2 -10   2       14.67       15.58      2.36 o 
  -1 -10   2       16.16       17.85      2.20 o 
   0 -10   2       24.61       27.26      2.35 o 
   1 -10   2       49.07       44.85      2.65 o 
   2 -10   2       89.31       87.55      3.66 o 
   3 -10   2      382.29      399.29      5.70 o 
   4 -10   2        0.52        5.07      4.02 o 
   5 -10   2       14.02       10.49      7.86 o 
  -6  -9   2        3.32        7.14      3.26 o 
  -5  -9   2       44.01       41.36      3.89 o 
  -4  -9   2        1.29        4.10      2.74 o 
  -3  -9   2      159.88      157.19      4.19 o 
  -2  -9   2       21.25       20.22      1.76 o 
  -1  -9   2        1.06        1.11      1.90 o 
   0  -9   2        8.39        7.37      2.00 o 
   1  -9   2       31.35       31.36      2.20 o 
   2  -9   2       34.91       33.31      2.31 o 
   3  -9   2      565.48      558.88      8.41 o 
   4  -9   2       21.53       25.35      5.03 o 
   5  -9   2       23.34       22.54      4.73 o 
  -6  -8   2       31.42       38.94      3.63 o 
  -5  -8   2        0.40        1.73      2.80 o 
  -4  -8   2       55.76       55.03      3.25 o 
  -3  -8   2      227.47      225.23      3.43 o 
  -2  -8   2       85.67       82.39      2.38 o 
  -1  -8   2       54.35       65.93      1.98 o 
   0  -8   2      221.01      212.03      3.46 o 
   1  -8   2      508.03      533.86      4.57 o 
   2  -8   2       57.40       56.59      2.25 o 
   3  -8   2      345.03      338.50      3.49 o 
   4  -8   2        5.80        9.49      3.52 o 
   5  -8   2        3.09        3.16      3.52 o 
  -6  -7   2       88.87       93.86      4.24 o 
  -5  -7   2       20.05       22.65      3.04 o 
  -4  -7   2       80.51       77.62      3.28 o 
  -3  -7   2       10.35       11.06      1.68 o 
  -2  -7   2      226.63      235.90      3.06 o 
  -1  -7   2      643.73      611.48      4.37 o 
   0  -7   2      922.00      976.75      5.83 o 
   1  -7   2        8.76       13.97      1.41 o 
   2  -7   2       47.79       49.96      1.56 o 
   3  -7   2       56.88       57.86      1.81 o 
   4  -7   2       74.20       70.10      4.28 o 
   5  -7   2       30.56       35.38      4.28 o 
   6  -7   2       12.75       14.23      4.85 o 
  -6  -6   2        0.83        3.71      2.94 o 
  -5  -6   2        1.96        3.01      2.58 o 
  -4  -6   2      106.34      100.08      3.51 o 
  -3  -6   2     2108.07     2141.34     10.83 o 
  -2  -6   2      889.31      900.53      5.69 o 
  -1  -6   2       39.83       38.01      1.55 o 
   0  -6   2      596.01      620.96      4.60 o 
   1  -6   2       96.36       94.46      1.96 o 
   2  -6   2      174.39      174.36      2.03 o 
   3  -6   2       39.15       39.31      1.68 o 
   4  -6   2      112.44      114.19      3.66 o 
   5  -6   2      103.83      100.92      4.35 o 
   6  -6   2        5.14        2.62      4.63 o 
  -7  -5   2       15.75       17.58      5.20 o 
  -6  -5   2       15.99       16.27      2.99 o 
  -5  -5   2      110.33      106.44      3.73 o 
  -4  -5   2      149.96      152.50      3.59 o 
  -3  -5   2        2.74        5.48      1.18 o 
  -2  -5   2        9.15        5.45      1.21 o 
  -1  -5   2      144.56      150.05      2.21 o 
   0  -5   2      124.42      132.08      2.19 o 
   1  -5   2       77.07       80.53      1.49 o 
   2  -5   2       24.34       34.73      1.26 o 
   3  -5   2       17.70       17.71      1.45 o 
   4  -5   2        2.09        1.76      1.92 o 
   5  -5   2      329.44      305.96      6.15 o 
   6  -5   2        0.12       -3.26      3.26 o 
  -7  -4   2       81.58       88.67      5.13 o 
  -6  -4   2        1.50       -1.08      2.63 o 
  -5  -4   2       10.10       10.24      2.27 o 
  -4  -4   2      902.14      899.23      7.06 o 
  -3  -4   2      128.75      130.99      2.01 o 
  -2  -4   2     2701.05     2856.43     11.12 o 
  -1  -4   2       31.14       29.93      1.14 o 
   0  -4   2      449.83      463.16      3.22 o 
   1  -4   2      239.84      225.83      2.05 o 
   2  -4   2      748.11      771.44      4.07 o 
   3  -4   2      174.48      157.69      2.80 o 
   4  -4   2       57.46       52.35      2.69 o 
   5  -4   2        1.03        1.28      2.02 o 
   6  -4   2        9.45       11.52      3.67 o 
  -7  -3   2        0.02        3.15      2.89 o 
  -6  -3   2        0.05       -1.30      2.28 o 
  -5  -3   2       13.83       13.48      2.23 o 
  -4  -3   2      638.95      621.10      5.67 o 
  -3  -3   2      316.98      352.54      2.84 o 
  -2  -3   2      303.68      336.98      2.58 o 
  -1  -3   2       17.46       15.65      1.10 o 
   0  -3   2     1012.67     1002.72      5.03 o 
   1  -3   2      906.84      889.94      3.83 o 
   2  -3   2       28.51       35.41      1.00 o 
   3  -3   2        1.23        1.22      1.37 o 
   4  -3   2       36.18       46.15      2.75 o 
   5  -3   2        1.80       -0.74      2.23 o 
   6  -3   2      304.44      277.29      7.89 o 
  -7  -2   2       28.05       37.99      3.54 o 
  -6  -2   2       52.77       50.30      2.94 o 
  -5  -2   2     1142.87     1103.96      8.34 o 
  -4  -2   2       78.31       71.21      1.92 o 
  -3  -2   2       64.27       71.03      1.65 o 
  -2  -2   2      104.60      100.09      1.77 o 
  -1  -2   2       55.84       41.55      1.22 o 
   0  -2   2     1939.66     1872.07      6.90 o 
   1  -2   2      124.95       99.49      1.18 o 
   2  -2   2      246.70      257.60      2.45 o 
   3  -2   2      117.16      108.33      1.51 o 
   4  -2   2      176.47      204.24      4.55 o 
   5  -2   2      103.40       86.41      3.06 o 
   6  -2   2       58.04       70.79      5.04 o 
   7  -2   2        2.91        0.56      4.28 o 
  -7  -1   2       55.18       49.57      3.80 o 
  -6  -1   2      121.05      110.92      3.63 o 
  -5  -1   2     1954.48     1897.57     11.51 o 
  -4  -1   2        1.00        2.50      1.21 o 
  -3  -1   2       24.21       23.13      1.15 o 
  -2  -1   2       74.61       65.59      1.45 o 
  -1  -1   2       64.84       70.07      1.51 o 
   0  -1   2       11.58       12.74      0.64 o 
   1  -1   2        0.43       -0.14      0.74 o 
   2  -1   2      138.81      123.24      1.81 o 
   3  -1   2      182.92      176.16      1.99 o 
   4  -1   2      309.15      342.43      3.01 o 
   5  -1   2       32.90       29.96      1.58 o 
   6  -1   2       33.36       31.04      4.24 o 
   7  -1   2       29.38       37.22      4.82 o 
  -7   0   2        0.06       -2.04      2.04 o 
  -6   0   2      254.59      241.84      4.45 o 
  -5   0   2      328.06      329.07      4.60 o 
  -4   0   2      242.62      227.23      2.65 o 
  -3   0   2      140.67      142.14      2.05 o 
  -2   0   2      974.38      945.27      4.57 o 
  -1   0   2       48.05       34.02      1.44 o 
   0   0   2     1547.73     1442.01      4.89 o 
   1   0   2      235.98      224.63      2.34 o 
   2   0   2       80.81       60.59      1.33 o 
   3   0   2     3186.68     3668.63     15.37 o 
   4   0   2        1.47        6.89      1.17 o 
   5   0   2      215.30      221.94      3.48 o 
   6   0   2       97.30       91.09      3.49 o 
   7   0   2        2.91       -3.86      3.86 o 
  -7   1   2        5.89        7.27      3.91 o 
  -6   1   2        3.76        1.96      1.92 o 
  -5   1   2      246.72      240.35      3.15 o 
  -4   1   2     1260.57     1219.82      6.36 o 
  -3   1   2        1.05        0.77      1.15 o 
  -2   1   2        0.18       -0.84      0.89 o 
  -1   1   2      105.60      105.37      1.26 o 
   0   1   2        6.26        3.96      0.42 o 
   1   1   2     2518.57     2385.05     10.90 o 
   2   1   2     1815.73     1735.58      7.11 o 
   3   1   2     1830.69     2100.81      9.51 o 
   4   1   2       20.81       33.50      1.38 o 
   5   1   2       69.18       58.80      2.58 o 
   6   1   2      199.63      202.19      4.75 o 
   7   1   2        6.45        1.82      2.24 o 
  -7   2   2        6.77       -1.57      3.91 o 
  -6   2   2       79.54       82.33      4.01 o 
  -5   2   2      819.19      809.99      6.24 o 
  -4   2   2      724.21      700.69      4.20 o 
  -3   2   2       41.80       45.21      1.39 o 
  -2   2   2      477.12      489.84      2.96 o 
  -1   2   2      645.56      616.90      2.76 o 
   0   2   2      791.75      757.41      3.65 o 
   1   2   2     1261.96     1213.22      4.59 o 
   2   2   2       29.39       27.03      0.89 o 
   3   2   2      313.43      342.31      2.40 o 
   4   2   2       24.20       25.55      1.18 o 
   5   2   2        4.90        3.17      2.11 o 
   6   2   2      115.02      125.13      3.92 o 
   7   2   2       21.68       24.17      3.00 o 
  -6   3   2        5.82        1.98      2.87 o 
  -5   3   2       22.45       28.54      2.72 o 
  -4   3   2       97.78       84.52      2.96 o 
  -3   3   2       13.95       10.65      1.62 o 
  -2   3   2       34.38       39.70      1.04 o 
  -1   3   2      659.53      620.26      2.68 o 
   0   3   2      336.39      305.93      1.72 o 
   1   3   2    14152.62    13648.16     49.15 o 
   2   3   2      595.37      630.84      3.25 o 
   3   3   2       56.22       58.53      1.95 o 
   4   3   2        0.07        2.12      1.42 o 
   5   3   2        2.99        1.26      2.07 o 
   6   3   2      303.69      271.07      5.61 o 
   7   3   2       17.98       19.84      3.26 o 
  -6   4   2       45.16       46.49      3.68 o 
  -5   4   2      156.54      140.89      3.81 o 
  -4   4   2       53.81       50.20      2.33 o 
  -3   4   2       30.44       37.08      1.85 o 
  -2   4   2       17.15       17.19      0.75 o 
  -1   4   2        0.38       -0.16      0.76 o 
   0   4   2    69116.72    64048.19    431.28 o 
   1   4   2     3449.97     3450.54     12.37 o 
   2   4   2        7.63        8.20      0.91 o 
   3   4   2       13.88        5.90      1.41 o 
   4   4   2      185.72      173.48      3.52 o 
   5   4   2       37.21       38.58      2.75 o 
   6   4   2       11.16        9.45      2.62 o 
   7   4   2        1.10       -2.85      2.85 o 
  -6   5   2        9.73       17.59      3.76 o 
  -5   5   2        0.36        0.16      2.17 o 
  -4   5   2       18.79       13.19      1.86 o 
  -3   5   2       57.05       58.69      1.97 o 
  -2   5   2      118.70      124.49      1.57 o 
  -1   5   2     1647.79     1676.87      6.68 o 
   0   5   2     3231.73     3217.34     12.45 o 
   1   5   2     1188.87     1189.17      5.17 o 
   2   5   2      379.43      421.21      3.08 o 
   3   5   2        5.16        0.94      1.39 o 
   4   5   2       73.24       80.90      2.87 o 
   5   5   2       25.36       28.79      2.62 o 
   6   5   2       25.20       22.16      3.88 o 
   7   5   2       11.06        9.43      3.97 o 
  -6   6   2        4.27        1.68      4.18 o 
  -5   6   2        3.70        0.35      2.03 o 
  -4   6   2        4.99        7.84      1.75 o 
  -3   6   2        9.43       13.06      1.60 o 
  -2   6   2        0.07        1.94      0.76 o 
  -1   6   2      504.95      544.45      3.08 o 
   0   6   2       10.66        8.80      1.06 o 
   1   6   2      504.75      502.41      3.13 o 
   2   6   2        1.62       -1.05      1.05 o 
   3   6   2      169.28      164.91      2.71 o 
   4   6   2        0.09       -0.92      2.03 o 
   5   6   2      105.00      110.54      4.74 o 
   6   6   2      182.00      180.09      5.72 o 
   7   6   2        0.06       -3.73      4.45 o 
  -6   7   2        0.39        1.72      4.85 o 
  -5   7   2        2.36        0.83      2.01 o 
  -4   7   2       11.30       12.21      1.93 o 
  -3   7   2      200.20      209.57      3.57 o 
  -2   7   2       12.23        5.81      1.00 o 
  -1   7   2     2277.74     2324.68      9.81 o 
   0   7   2       35.81       39.15      1.36 o 
   1   7   2      344.00      353.42      2.83 o 
   2   7   2      155.02      178.55      2.31 o 
   3   7   2       36.16       30.78      1.55 o 
   4   7   2       24.10       28.21      2.46 o 
   5   7   2      524.81      530.81      6.58 o 
   6   7   2      254.85      256.82      6.74 o 
   7   7   2        1.79        3.15      3.42 o 
  -5   8   2       59.90       57.31      3.84 o 
  -4   8   2        5.06        4.67      1.96 o 
  -3   8   2        5.02        5.54      2.00 o 
  -2   8   2      598.09      576.24      4.18 o 
  -1   8   2      482.89      472.00      3.34 o 
   0   8   2      100.91      101.22      2.00 o 
   1   8   2     2078.76     2115.43     10.10 o 
   2   8   2      144.78      122.08      2.20 o 
   3   8   2      155.00      163.13      3.14 o 
   4   8   2        8.25        8.54      2.46 o 
   5   8   2      203.56      212.03      5.08 o 
   6   8   2       99.50      100.65      4.21 o 
   7   8   2       17.90       36.70      9.18 o 
  -5   9   2        0.10        2.95      4.63 o 
  -4   9   2       12.09       15.22      2.36 o 
  -3   9   2       45.39       56.31      3.03 o 
  -2   9   2      556.71      586.11      4.09 o 
  -1   9   2        1.64        1.59      1.11 o 
   0   9   2       36.46       37.14      1.50 o 
   1   9   2        7.16        5.77      1.10 o 
   2   9   2        0.02        0.59      1.31 o 
   3   9   2       38.18       39.10      1.77 o 
   4   9   2        6.29        6.98      2.49 o 
   5   9   2      275.29      269.49      5.98 o 
   6   9   2       23.87       26.19      3.41 o 
  -5  10   2       95.21       99.46      6.05 o 
  -4  10   2       41.92       38.81      3.60 o 
  -3  10   2       40.84       40.51      2.20 o 
  -2  10   2       41.45       42.40      2.20 o 
  -1  10   2       38.26       40.26      2.34 o 
   0  10   2        5.32        8.16      1.55 o 
   1  10   2      138.12      141.43      2.41 o 
   2  10   2       13.04       10.87      1.48 o 
   3  10   2      246.24      231.89      3.95 o 
   4  10   2       48.12       43.74      3.14 o 
   5  10   2      201.38      200.32      5.14 o 
   6  10   2      925.69      942.37     13.71 o 
  -5  11   2       22.63       27.58     12.78 o 
  -4  11   2       28.07       29.26      4.66 o 
  -3  11   2       30.98       31.74      2.10 o 
  -2  11   2      558.74      522.21      5.84 o 
  -1  11   2      173.04      191.94      4.14 o 
   0  11   2        2.73        3.18      1.63 o 
   1  11   2        9.58        6.22      1.87 o 
   2  11   2        9.59        8.13      2.05 o 
   3  11   2      114.68      110.05      3.34 o 
   4  11   2       25.94       24.62      2.99 o 
   5  11   2       51.80       54.63      4.09 o 
   6  11   2        0.43        4.97      3.69 o 
  -4  12   2        2.95       11.37      4.28 o 
  -3  12   2      131.35      117.65      3.38 o 
  -2  12   2      808.13      815.56      7.84 o 
  -1  12   2        8.28        9.77      2.36 o 
   0  12   2        0.44        4.20      2.22 o 
   1  12   2        9.20        8.09      2.37 o 
   2  12   2      131.29      128.06      3.63 o 
   3  12   2        8.11        2.92      3.52 o 
   4  12   2      163.34      151.29      6.46 o 
   5  12   2        0.28       -3.53      4.24 o 
   6  12   2       21.49       28.84      7.86 o 
  -4  13   2      123.70      131.31      7.05 o 
  -3  13   2        5.60        4.25      2.46 o 
  -2  13   2       39.21       43.92      2.90 o 
  -1  13   2      122.02      132.61      4.18 o 
   0  13   2        7.54        5.77      2.52 o 
   1  13   2       11.66        8.24      2.62 o 
   2  13   2       88.51       97.54      4.42 o 
   3  13   2        0.62        4.17      5.03 o 
   4  13   2      400.34      381.84      8.64 o 
   5  13   2       32.12       34.97      7.98 o 
  -3  14   2       74.94       77.37      3.92 o 
  -2  14   2       66.14       75.25      3.69 o 
  -1  14   2       10.18       13.08      2.79 o 
   0  14   2       82.73       83.75      3.74 o 
   1  14   2        0.13        1.34      2.59 o 
   2  14   2        0.25       -2.22      2.57 o 
   3  14   2      423.20      415.45     11.29 o 
   4  14   2      128.52      124.15      8.02 o 
   5  14   2       15.03       23.47     16.39 o 
  -2  15   2        9.95       12.39      2.83 o 
  -1  15   2       12.45       10.63      2.82 o 
   0  15   2       19.87       24.23      3.12 o 
   1  15   2        0.40        1.62      2.71 o 
   2  15   2       88.26       89.81      4.53 o 
   3  15   2      123.01      130.55      8.85 o 
   4  15   2        1.20       14.42      6.02 o 
  -1  16   2       25.27       27.05      3.46 o 
   0  16   2       30.97       31.98      3.51 o 
   1  16   2        2.42        1.70      4.48 o 
   2  16   2      130.30      125.09      6.13 o 
   3  16   2      163.71      168.26      9.49 o 
   0  17   2        0.44       -0.42      3.15 o 
   1  17   2      125.69      121.07      4.93 o 
   2  17   2        7.48       21.28      8.88 o 
  -2 -15   3        5.50       10.49      7.86 o 
  -1 -15   3        0.80        1.48      4.50 o 
   0 -15   3        7.60        6.38      6.05 o 
  -3 -14   3      172.93      209.46     15.07 o 
  -2 -14   3       30.43       26.31      4.52 o 
  -1 -14   3       27.00       36.00      4.35 o 
   0 -14   3       52.53       51.15      4.27 o 
   1 -14   3        2.17       -3.13      3.13 o 
   2 -14   3       13.61       10.66      4.51 o 
  -4 -13   3        9.82       15.07      5.97 o 
  -3 -13   3       10.75       17.93      5.78 o 
  -2 -13   3      539.52      549.77      8.31 o 
  -1 -13   3       77.83       79.17      4.46 o 
   0 -13   3       30.89       34.47      3.73 o 
   1 -13   3       84.67       84.92      4.39 o 
   2 -13   3      236.36      241.10      8.23 o 
   3 -13   3        0.01       -2.12      5.29 o 
  -5 -12   3       26.85       25.76      5.78 o 
  -4 -12   3       14.75       20.10      4.41 o 
  -3 -12   3       48.46       55.62      7.21 o 
  -2 -12   3      250.13      259.95      6.16 o 
  -1 -12   3       52.21       62.42      4.45 o 
   0 -12   3        2.42        2.41      2.85 o 
   1 -12   3      166.09      173.21      5.26 o 
   2 -12   3      221.05      221.68      7.00 o 
   3 -12   3       24.44       19.71      3.72 o 
  -5 -11   3       27.19       27.91      5.06 o 
  -4 -11   3      157.86      154.79      6.84 o 
  -3 -11   3       46.15       52.58      4.68 o 
  -2 -11   3        1.11        5.67      2.57 o 
  -1 -11   3       89.24       89.57      3.53 o 
   0 -11   3       17.70       13.98      3.31 o 
   1 -11   3       41.39       45.31      3.31 o 
   2 -11   3       18.93       21.56      3.22 o 
   3 -11   3      221.08      238.65      5.69 o 
   4 -11   3      115.96      117.57      7.64 o 
  -5 -10   3       95.40      102.48      4.50 o 
  -4 -10   3       70.46       72.16      4.23 o 
  -3 -10   3       64.15       68.25      4.68 o 
  -2 -10   3       58.14       59.67      3.01 o 
  -1 -10   3        6.32        6.31      2.25 o 
   0 -10   3      139.70      151.32      3.93 o 
   1 -10   3       37.04       36.32      2.65 o 
   2 -10   3       55.02       59.59      3.28 o 
   3 -10   3      282.75      285.25      5.77 o 
   4 -10   3       22.50       23.22      5.31 o 
  -6  -9   3       37.53       32.32      5.46 o 
  -5  -9   3       45.22       39.47      3.58 o 
  -4  -9   3        7.64        3.67      2.71 o 
  -3  -9   3      110.08      105.85      3.81 o 
  -2  -9   3       70.85       75.22      2.82 o 
  -1  -9   3      153.76      138.13      3.74 o 
   0  -9   3     1261.76     1238.59      9.24 o 
   1  -9   3       11.46       13.80      2.17 o 
   2  -9   3       56.42       63.32      2.84 o 
   3  -9   3      110.04      113.58      3.56 o 
   4  -9   3       16.37       11.14      4.63 o 
   5  -9   3        5.04        4.87      4.28 o 
  -6  -8   3       45.15       58.66      4.82 o 
  -5  -8   3        4.83        2.45      3.00 o 
  -4  -8   3       62.78       59.80      3.34 o 
  -3  -8   3        0.00       -0.87      1.92 o 
  -2  -8   3       75.64       71.86      2.31 o 
  -1  -8   3      630.86      667.13      4.80 o 
   0  -8   3      125.10      129.99      3.29 o 
   1  -8   3      147.23      147.70      3.41 o 
   2  -8   3       37.35       42.90      2.38 o 
   3  -8   3       17.86       19.80      2.18 o 
   4  -8   3       11.09        7.68      3.52 o 
   5  -8   3       93.81       88.22      5.54 o 
  -6  -7   3       15.44       20.94      3.44 o 
  -5  -7   3        4.45        5.49      2.91 o 
  -4  -7   3      343.97      329.91      5.53 o 
  -3  -7   3      231.87      222.34      3.38 o 
  -2  -7   3      143.50      141.82      2.78 o 
  -1  -7   3        2.33        1.30      1.38 o 
   0  -7   3      136.47      148.75      2.60 o 
   1  -7   3       33.54       43.20      2.34 o 
   2  -7   3       79.82       85.66      2.33 o 
   3  -7   3       16.30       17.28      1.71 o 
   4  -7   3       30.84       36.70      5.10 o 
   5  -7   3        6.50       12.38      3.64 o 
  -6  -6   3       13.66       14.92      3.21 o 
  -5  -6   3       17.05       16.55      2.80 o 
  -4  -6   3        8.43        7.60      2.30 o 
  -3  -6   3       84.41       82.13      2.19 o 
  -2  -6   3      201.13      204.23      2.90 o 
  -1  -6   3      778.21      773.48      5.00 o 
   0  -6   3       85.20       85.66      2.14 o 
   1  -6   3      536.61      598.38      5.85 o 
   2  -6   3       16.20       17.60      1.23 o 
   3  -6   3      200.05      193.01      2.88 o 
   4  -6   3      347.89      325.24      5.71 o 
   5  -6   3       81.55       91.34      5.04 o 
   6  -6   3        1.54        5.24      5.10 o 
  -6  -5   3        1.25        3.89      2.77 o 
  -5  -5   3       13.96       11.96      2.57 o 
  -4  -5   3      168.43      164.68      3.71 o 
  -3  -5   3        5.50        9.83      1.39 o 
  -2  -5   3       40.77       48.21      1.61 o 
  -1  -5   3       23.17       22.46      1.26 o 
   0  -5   3      435.27      443.07      3.62 o 
   1  -5   3       94.59      121.38      2.61 o 
   2  -5   3       20.77       20.38      1.23 o 
   3  -5   3       64.97       53.09      1.80 o 
   4  -5   3       29.26       25.48      2.42 o 
   5  -5   3        0.27       -1.31      2.62 o 
   6  -5   3        2.39       10.11      4.85 o 
  -7  -4   3        5.16       13.36      5.90 o 
  -6  -4   3        2.60        0.02      2.53 o 
  -5  -4   3        3.05        0.83      2.20 o 
  -4  -4   3      609.84      575.20      5.62 o 
  -3  -4   3       35.23       39.80      1.54 o 
  -2  -4   3      331.41      349.62      3.11 o 
  -1  -4   3      362.68      396.65      2.96 o 
   0  -4   3      127.33      145.54      2.19 o 
   1  -4   3        1.61        1.91      0.88 o 
   2  -4   3        0.73       -0.72      0.96 o 
   3  -4   3       61.65       62.65      1.68 o 
   4  -4   3       22.11       18.81      2.59 o 
   5  -4   3       24.25       17.62      2.95 o 
   6  -4   3       15.52        5.90      3.78 o 
  -7  -3   3        0.65        0.18      3.85 o 
  -6  -3   3       14.47       12.91      2.65 o 
  -5  -3   3      187.99      194.72      4.23 o 
  -4  -3   3      364.18      354.22      4.49 o 
  -3  -3   3        2.15        1.87      1.04 o 
  -2  -3   3        2.19        3.58      1.14 o 
  -1  -3   3      141.08      145.01      2.09 o 
   0  -3   3      449.23      446.86      2.54 o 
   1  -3   3      733.96      739.88      3.26 o 
   2  -3   3      328.92      345.47      2.72 o 
   3  -3   3       58.36       59.57      1.50 o 
   4  -3   3       42.78       37.91      3.14 o 
   5  -3   3      300.98      265.55      5.37 o 
   6  -3   3      245.03      226.90     11.62 o 
  -7  -2   3       12.56        7.43      3.71 o 
  -6  -2   3      109.65       98.05      3.60 o 
  -5  -2   3      556.92      569.79      6.01 o 
  -4  -2   3      857.81      833.25      5.85 o 
  -3  -2   3        4.57        4.59      1.05 o 
  -2  -2   3     5059.40     5467.09     20.58 o 
  -1  -2   3     2115.69     1992.78      8.27 o 
   0  -2   3      828.92      794.55      3.77 o 
   1  -2   3       27.06       25.10      0.92 o 
   2  -2   3        8.21        8.90      0.98 o 
   3  -2   3       66.59       56.16      1.64 o 
   4  -2   3       60.66       65.06      2.23 o 
   5  -2   3      148.45      126.13      4.53 o 
   6  -2   3        0.59       -3.64      3.64 o 
   7  -2   3        0.33       -4.63      4.63 o 
  -7  -1   3      189.60      196.83      5.28 o 
  -6  -1   3        0.20       -2.10      2.10 o 
  -5  -1   3      764.07      756.67      6.72 o 
  -4  -1   3       10.83       10.63      1.39 o 
  -3  -1   3      201.25      227.00      2.52 o 
  -2  -1   3      468.61      453.87      3.05 o 
  -1  -1   3      164.95      148.71      1.82 o 
   0  -1   3      501.21      503.78      2.77 o 
   1  -1   3        0.10       -0.81      0.91 o 
   2  -1   3       68.84       72.23      1.58 o 
   3  -1   3      170.92      165.31      2.48 o 
   4  -1   3       67.03       84.78      1.99 o 
   5  -1   3       15.08       11.57      1.42 o 
   6  -1   3        3.99        5.49      4.85 o 
   7  -1   3       54.35       46.03      5.00 o 
  -7   0   3       18.32       18.00      5.02 o 
  -6   0   3       22.42       29.03      2.64 o 
  -5   0   3      370.59      353.73      4.69 o 
  -4   0   3      440.13      418.71      3.60 o 
  -3   0   3        4.65        4.77      1.08 o 
  -2   0   3      203.77      201.31      2.07 o 
  -1   0   3       20.99       14.63      0.95 o 
   0   0   3        1.90       -0.73      0.84 o 
   1   0   3        5.56        2.88      1.03 o 
   2   0   3        1.97        3.86      0.77 o 
   3   0   3      350.93      435.83      4.24 o 
   4   0   3       70.90       95.94      2.40 o 
   5   0   3        2.79        0.11      1.50 o 
   6   0   3       23.92       20.55      2.54 o 
   7   0   3       23.60       18.63      4.62 o 
  -7   1   3       24.48       31.24      7.57 o 
  -6   1   3      284.10      288.09      4.59 o 
  -5   1   3     1005.19      969.07      7.43 o 
  -4   1   3       19.88       19.28      1.34 o 
  -3   1   3       79.60       75.19      1.81 o 
  -2   1   3        0.28       -0.95      0.96 o 
  -1   1   3        7.46        4.44      1.19 o 
   0   1   3      190.67      187.93      1.44 o 
   1   1   3       26.69       29.86      1.54 o 
   2   1   3      596.80      622.43      3.39 o 
   3   1   3     1929.27     2169.58     10.22 o 
   4   1   3      128.50      131.21      2.33 o 
   5   1   3       12.92        7.86      2.08 o 
   6   1   3        9.11        7.93      2.47 o 
   7   1   3       19.52       27.80      2.67 o 
  -7   2   3       48.27       64.23      9.83 o 
  -6   2   3       31.49       32.53      3.36 o 
  -5   2   3       81.97       86.54      2.17 o 
  -4   2   3      674.93      668.22      4.33 o 
  -3   2   3       20.58       24.78      1.36 o 
  -2   2   3       11.05       10.95      1.10 o 
  -1   2   3       20.08       19.43      0.99 o 
   0   2   3     2805.30     2667.69      8.49 o 
   1   2   3     8497.20     8355.73     33.94 o 
   2   2   3       29.56       41.86      1.26 o 
   3   2   3      144.85      175.74      2.06 o 
   4   2   3       94.84      116.16      2.17 o 
   5   2   3      144.46      127.34      3.60 o 
   6   2   3        0.05        0.03      2.64 o 
   7   2   3       24.47       21.89      4.45 o 
  -6   3   3      419.95      444.87      8.16 o 
  -5   3   3      447.60      438.69      6.09 o 
  -4   3   3      418.70      407.46      3.20 o 
  -3   3   3        7.51       10.18      1.06 o 
  -2   3   3        0.40        0.88      0.94 o 
  -1   3   3      139.58      148.78      1.38 o 
   0   3   3       24.60       22.35      0.90 o 
   1   3   3     2895.77     2855.70     11.71 o 
   2   3   3       33.29       34.81      1.23 o 
   3   3   3      781.79      872.42      4.32 o 
   4   3   3        0.34        0.09      1.29 o 
   5   3   3       23.17       25.92      2.43 o 
   6   3   3       61.60       50.72      3.47 o 
   7   3   3       56.65       54.37      3.72 o 
  -6   4   3       35.50       35.46      3.99 o 
  -5   4   3      156.47      156.20      4.00 o 
  -4   4   3        2.01        1.10      1.86 o 
  -3   4   3       39.38       43.53      2.41 o 
  -2   4   3      113.16      113.64      1.47 o 
  -1   4   3      259.92      250.66      1.76 o 
   0   4   3     1745.37     1735.08      6.62 o 
   1   4   3    10354.61    10175.41     52.18 o 
   2   4   3      377.52      402.80      2.83 o 
   3   4   3        2.16        2.41      0.90 o 
   4   4   3      288.20      307.72      4.36 o 
   5   4   3       31.53       25.87      2.55 o 
   6   4   3       15.04       15.30      3.03 o 
   7   4   3       10.57       14.48      4.46 o 
  -6   5   3       49.43       54.01      4.26 o 
  -5   5   3        1.74        1.78      2.11 o 
  -4   5   3       26.42       27.37      3.13 o 
  -3   5   3        0.01       -0.62      1.32 o 
  -2   5   3     1429.07     1407.41      6.47 o 
  -1   5   3      378.18      337.73      2.28 o 
   0   5   3      525.87      526.29      3.26 o 
   1   5   3      712.41      692.80      3.80 o 
   2   5   3       25.64       28.10      1.25 o 
   3   5   3       24.36       33.46      1.27 o 
   4   5   3       83.92       76.19      4.15 o 
   5   5   3       23.03       31.30      2.67 o 
   6   5   3      173.52      168.47      5.12 o 
   7   5   3        5.02       12.01      4.45 o 
  -6   6   3        2.19        7.35      3.59 o 
  -5   6   3        3.37        6.47      2.86 o 
  -4   6   3      112.91      113.35      3.16 o 
  -3   6   3       92.82       83.45      2.27 o 
  -2   6   3        3.99        4.41      0.96 o 
  -1   6   3        0.39        2.48      0.75 o 
   0   6   3        0.02        0.27      1.02 o 
   1   6   3      200.97      210.02      2.09 o 
   2   6   3     1002.75     1021.43      5.85 o 
   3   6   3      160.87      171.11      2.47 o 
   4   6   3        2.71        2.22      2.07 o 
   5   6   3       43.77       49.26      3.05 o 
   6   6   3       23.63       22.38      3.05 o 
   7   6   3       11.59        9.96      3.42 o 
  -6   7   3        4.79        7.21      5.10 o 
  -5   7   3       96.47      101.17      4.64 o 
  -4   7   3       91.20       92.07      3.04 o 
  -3   7   3      175.36      196.06      3.47 o 
  -2   7   3      397.99      405.28      3.01 o 
  -1   7   3      887.64      908.07      4.77 o 
   0   7   3      152.76      144.89      2.04 o 
   1   7   3       79.66       70.62      1.56 o 
   2   7   3       25.18       39.04      1.61 o 
   3   7   3      244.59      235.72      2.83 o 
   4   7   3        3.28       -2.04      2.07 o 
   5   7   3      426.19      392.85      6.00 o 
   6   7   3      270.69      274.64      5.75 o 
   7   7   3       10.22        9.90      3.76 o 
  -5   8   3        8.02       12.22      3.18 o 
  -4   8   3       87.98       95.53      3.52 o 
  -3   8   3       35.17       32.32      2.17 o 
  -2   8   3      645.75      641.82      4.46 o 
  -1   8   3     1479.30     1470.75      6.92 o 
   0   8   3       55.52       57.50      1.72 o 
   1   8   3     1985.91     1988.22      8.41 o 
   2   8   3       14.58       13.00      1.31 o 
   3   8   3        2.00        0.91      1.46 o 
   4   8   3        2.71        3.49      2.30 o 
   5   8   3       18.07       23.29      3.05 o 
   6   8   3      383.07      383.91     12.70 o 
   7   8   3       34.39       32.53      6.02 o 
  -5   9   3       29.52       22.93      4.45 o 
  -4   9   3      153.12      150.87      4.47 o 
  -3   9   3       52.01       54.48      1.96 o 
  -2   9   3       19.67       20.23      1.42 o 
  -1   9   3     1180.07     1187.13      6.85 o 
   0   9   3      522.66      504.40      3.80 o 
   1   9   3      716.62      719.14      4.19 o 
   2   9   3      284.42      301.28      3.11 o 
   3   9   3       61.56       63.63      2.21 o 
   4   9   3       34.01       34.44      2.85 o 
   5   9   3      677.13      676.87      7.71 o 
   6   9   3       49.92       45.42      3.60 o 
  -5  10   3       59.07       47.81      5.16 o 
  -4  10   3        0.56       -3.28      3.78 o 
  -3  10   3       54.47       52.65      2.89 o 
  -2  10   3      942.37      930.07      7.03 o 
  -1  10   3       35.04       29.41      1.95 o 
   0  10   3       29.60       21.98      1.87 o 
   1  10   3      441.28      426.98      4.07 o 
   2  10   3       85.40       81.83      2.13 o 
   3  10   3      115.47      113.51      2.96 o 
   4  10   3      352.12      340.60      5.51 o 
   5  10   3      211.46      209.55      5.23 o 
   6  10   3       46.90       45.93      4.33 o 
  -5  11   3       18.93       22.50     12.45 o 
  -4  11   3       49.01       49.03      4.92 o 
  -3  11   3      164.83      157.10      3.49 o 
  -2  11   3        9.50       13.09      2.17 o 
  -1  11   3        4.26        3.71      1.73 o 
   0  11   3        0.00       -0.06      1.70 o 
   1  11   3      264.64      266.86      4.01 o 
   2  11   3       57.50       57.24      2.59 o 
   3  11   3       41.57       40.33      2.50 o 
   4  11   3      120.97      117.09      4.12 o 
   5  11   3       71.57       74.20      3.89 o 
   6  11   3      262.28      250.36      6.20 o 
  -4  12   3        0.65       -3.93      4.16 o 
  -3  12   3       89.23       95.31      3.69 o 
  -2  12   3      102.71       97.21      3.49 o 
  -1  12   3      225.38      230.82      4.60 o 
   0  12   3        3.75        3.08      2.27 o 
   1  12   3      304.58      299.62      4.41 o 
   2  12   3      281.40      282.00      4.41 o 
   3  12   3       51.45       52.32      3.82 o 
   4  12   3        4.77        7.54      4.40 o 
   5  12   3        4.23        8.64      5.01 o 
   6  12   3       46.51       39.89      7.83 o 
  -4  13   3        2.02        2.84      4.43 o 
  -3  13   3      180.58      147.18      4.18 o 
  -2  13   3        2.91       -1.83      2.48 o 
  -1  13   3        3.46        1.64      2.43 o 
   0  13   3       19.48       17.33      2.60 o 
   1  13   3       18.56       19.05      2.66 o 
   2  13   3       64.81       58.11      4.11 o 
   3  13   3       39.80       35.71      4.37 o 
   4  13   3       56.92       49.23      4.89 o 
   5  13   3       14.80       16.99      5.57 o 
  -3  14   3        0.82       -4.26      4.45 o 
  -2  14   3        0.05        2.83      2.54 o 
  -1  14   3       16.19       16.71      2.92 o 
   0  14   3      155.95      153.49      4.78 o 
   1  14   3       31.12       30.39      3.01 o 
   2  14   3        0.32       -0.46      3.26 o 
   3  14   3        1.80        6.73      5.24 o 
   4  14   3        0.25        9.75      5.50 o 
   5  14   3       97.18      102.00      7.84 o 
  -2  15   3       26.51       30.57      3.39 o 
  -1  15   3        9.02        7.57      2.80 o 
   0  15   3        8.02       11.18      2.92 o 
   1  15   3       18.19       18.34      3.01 o 
   2  15   3        2.88       -2.71      2.71 o 
   3  15   3        0.00        5.87      5.31 o 
   4  15   3        1.27        6.71      5.78 o 
  -2  16   3       37.63       47.52      6.49 o 
  -1  16   3       10.96       16.76      3.17 o 
   0  16   3        7.18       10.05      3.05 o 
   1  16   3       52.18       47.42      3.96 o 
   2  16   3        1.67        9.33      4.33 o 
   3  16   3        2.15       13.21      5.67 o 
   0  17   3       68.56       63.96      4.04 o 
   1  17   3       35.08       31.55      3.47 o 
   2  17   3       16.26       20.92      4.72 o 
  -3 -14   4      162.42      188.10     13.76 o 
  -2 -14   4      283.63      291.83     10.88 o 
  -1 -14   4       32.29       26.96      7.31 o 
   0 -14   4       95.68       91.85      4.94 o 
   1 -14   4        0.42        3.23      3.37 o 
  -3 -13   4      461.55      432.86     12.69 o 
  -2 -13   4        1.23        1.49      3.32 o 
  -1 -13   4       88.89       82.64      4.73 o 
   0 -13   4       52.00       52.53      4.13 o 
   1 -13   4       36.34       28.25      3.66 o 
   2 -13   4       59.74       57.03      4.95 o 
  -4 -12   4       20.37       32.75      4.80 o 
  -3 -12   4       53.41       46.03      6.44 o 
  -2 -12   4      131.60      127.02      5.15 o 
  -1 -12   4       33.17       34.35      3.66 o 
   0 -12   4        0.03        2.09      2.97 o 
   1 -12   4       27.64       26.42      3.37 o 
   2 -12   4      273.36      280.88      6.28 o 
   3 -12   4       45.35       39.74      3.70 o 
  -5 -11   4       22.72       26.90      5.06 o 
  -4 -11   4       31.89       37.78      9.68 o 
  -3 -11   4        1.64        5.46      3.90 o 
  -2 -11   4      112.67      112.88      4.12 o 
  -1 -11   4       39.90       42.35      3.03 o 
   0 -11   4      175.39      184.40      5.32 o 
   1 -11   4       52.67       49.69      3.50 o 
   2 -11   4      293.93      296.94      6.10 o 
   3 -11   4       10.69       14.53      3.58 o 
   4 -11   4        0.97        1.00      7.86 o 
  -5 -10   4       68.67       68.44      4.82 o 
  -4 -10   4       48.33       55.37      4.98 o 
  -3 -10   4       22.72       18.89      4.13 o 
  -2 -10   4      501.64      498.87      6.43 o 
  -1 -10   4      191.84      190.73      4.57 o 
   0 -10   4       79.42       96.34      3.61 o 
   1 -10   4       50.33       47.16      2.92 o 
   2 -10   4       11.00       11.47      3.12 o 
   3 -10   4       51.13       44.89      5.18 o 
   4 -10   4       37.92       36.81      6.02 o 
  -5  -9   4       19.16       15.47      3.28 o 
  -4  -9   4        1.71        0.97      2.72 o 
  -3  -9   4        8.40        7.36      2.97 o 
  -2  -9   4      136.31      139.98      4.06 o 
  -1  -9   4       66.86       76.62      3.20 o 
   0  -9   4        1.24        1.85      2.16 o 
   1  -9   4      112.87      126.39      3.70 o 
   2  -9   4       20.18       18.57      2.82 o 
   3  -9   4      223.37      226.78      4.98 o 
   4  -9   4       54.15       49.76      5.78 o 
   5  -9   4       83.58       84.68      6.95 o 
  -6  -8   4       61.73       73.20      4.33 o 
  -5  -8   4       28.33       30.85      3.48 o 
  -4  -8   4       35.46       35.83      3.10 o 
  -3  -8   4        1.15        1.66      1.99 o 
  -2  -8   4      606.27      590.82      5.08 o 
  -1  -8   4      115.49      123.33      3.53 o 
   0  -8   4       80.01       77.98      2.95 o 
   1  -8   4        8.02        3.79      2.11 o 
   2  -8   4       81.58       85.60      4.30 o 
   3  -8   4      517.84      511.88      5.73 o 
   4  -8   4        0.09       -2.18      3.64 o 
   5  -8   4       10.22       18.72      6.73 o 
  -6  -7   4       22.20       23.23      3.50 o 
  -5  -7   4       68.95       68.05      3.71 o 
  -4  -7   4      103.77      103.05      3.81 o 
  -3  -7   4       51.66       50.23      2.46 o 
  -2  -7   4        1.75        4.38      1.59 o 
  -1  -7   4       41.14       35.76      1.60 o 
   0  -7   4       46.55       40.22      2.11 o 
   1  -7   4        0.48        1.71      1.82 o 
   2  -7   4      543.10      564.66      5.70 o 
   3  -7   4       35.30       31.71      2.24 o 
   4  -7   4      182.02      197.10      6.41 o 
   5  -7   4       28.57       30.64      7.21 o 
  -6  -6   4       12.25       15.16      3.22 o 
  -5  -6   4       68.70       60.93      3.23 o 
  -4  -6   4        8.29       10.11      2.21 o 
  -3  -6   4      119.67      118.41      2.78 o 
  -2  -6   4        0.96        2.23      1.36 o 
  -1  -6   4       62.67       60.43      1.93 o 
   0  -6   4        0.76        0.57      1.33 o 
   1  -6   4      116.72      122.55      2.39 o 
   2  -6   4       53.84       44.76      1.98 o 
   3  -6   4      545.59      546.22      4.59 o 
   4  -6   4        0.86        0.96      3.92 o 
   5  -6   4        4.42        0.16      3.64 o 
   6  -6   4        4.13       -3.71      4.85 o 
  -6  -5   4       25.06       31.13      3.09 o 
  -5  -5   4       28.69       30.91      3.32 o 
  -4  -5   4        2.74        0.49      2.04 o 
  -3  -5   4      135.09      137.18      3.38 o 
  -2  -5   4      114.59      101.10      2.20 o 
  -1  -5   4      115.75      122.31      2.03 o 
   0  -5   4       89.06       84.73      2.14 o 
   1  -5   4      147.64      156.35      2.45 o 
   2  -5   4       10.47       14.45      1.22 o 
   3  -5   4      910.14      904.95      5.25 o 
   4  -5   4       41.63       40.14      2.05 o 
   5  -5   4       35.15       35.04      4.02 o 
   6  -5   4        9.95       16.36      5.31 o 
  -6  -4   4       27.07       31.22      3.04 o 
  -5  -4   4       85.22       82.28      3.29 o 
  -4  -4   4       73.57       67.68      2.86 o 
  -3  -4   4       70.02       71.16      2.05 o 
  -2  -4   4      113.02      110.95      2.21 o 
  -1  -4   4       53.25       54.97      1.83 o 
   0  -4   4     1050.60     1023.89      4.77 o 
   1  -4   4     2447.11     2564.65      9.29 o 
   2  -4   4      201.42      181.24      2.30 o 
   3  -4   4      313.87      301.18      3.15 o 
   4  -4   4       29.11       33.86      1.55 o 
   5  -4   4       57.21       53.65      3.56 o 
   6  -4   4        4.00       -4.38      4.38 o 
  -6  -3   4       52.19       53.81      3.24 o 
  -5  -3   4      184.79      176.29      4.10 o 
  -4  -3   4      227.73      214.10      3.90 o 
  -3  -3   4       21.89       25.14      1.46 o 
  -2  -3   4        5.27        5.22      1.26 o 
  -1  -3   4     2375.34     2517.03     11.31 o 
   0  -3   4     1306.77     1421.54      6.04 o 
   1  -3   4        0.08        0.76      0.86 o 
   2  -3   4        6.82       10.21      1.27 o 
   3  -3   4       88.46       74.22      1.84 o 
   4  -3   4      343.52      339.37      3.32 o 
   5  -3   4       15.47       15.07      2.86 o 
   6  -3   4        1.91        6.59      4.63 o 
  -7  -2   4       11.04       12.45      7.86 o 
  -6  -2   4       12.22       11.44      2.60 o 
  -5  -2   4        0.16       -0.18      2.11 o 
  -4  -2   4       16.98       13.25      1.69 o 
  -3  -2   4      426.16      455.12      3.40 o 
  -2  -2   4     3171.21     3277.41     13.28 o 
  -1  -2   4        5.12       -0.24      1.17 o 
   0  -2   4       71.34       59.75      1.46 o 
   1  -2   4        1.58        2.94      0.96 o 
   2  -2   4      295.79      316.99      2.43 o 
   3  -2   4        4.18        5.56      1.19 o 
   4  -2   4      172.63      200.99      2.61 o 
   5  -2   4       66.13       57.41      1.99 o 
   6  -2   4       16.09        6.23      4.63 o 
  -7  -1   4        2.61        6.55      7.86 o 
  -6  -1   4        4.35        3.52      2.38 o 
  -5  -1   4       97.54      102.80      3.35 o 
  -4  -1   4      259.07      255.18      3.41 o 
  -3  -1   4      143.99      174.86      2.91 o 
  -2  -1   4       84.73       91.87      1.95 o 
  -1  -1   4      109.64      114.18      1.89 o 
   0  -1   4        0.99        0.16      0.96 o 
   1  -1   4        5.81        3.32      0.82 o 
   2  -1   4       67.54       73.34      1.36 o 
   3  -1   4       14.76       10.63      1.17 o 
   4  -1   4       88.74       89.86      1.97 o 
   5  -1   4      251.48      220.43      4.24 o 
   6  -1   4        0.57        2.89      1.74 o 
   7  -1   4        2.92       -2.80      4.13 o 
  -7   0   4       36.68       54.40      9.18 o 
  -6   0   4        3.58        4.52      2.36 o 
  -5   0   4        9.79       10.79      2.04 o 
  -4   0   4      779.11      778.89      5.67 o 
  -3   0   4       95.82      110.73      2.02 o 
  -2   0   4     3555.06     3811.46     14.73 o 
  -1   0   4       37.41       39.05      1.23 o 
   0   0   4      203.23      189.51      1.79 o 
   1   0   4      821.35      832.48      4.46 o 
   2   0   4      273.93      283.45      2.69 o 
   3   0   4      146.18      137.59      2.07 o 
   4   0   4       13.94       12.11      1.28 o 
   5   0   4        0.15        0.39      3.03 o 
   6   0   4       20.31       21.43      2.54 o 
   7   0   4       75.09       66.93      7.12 o 
  -6   1   4       62.83       70.66      3.29 o 
  -5   1   4      170.31      177.62      3.79 o 
  -4   1   4      744.23      723.65      4.80 o 
  -3   1   4      121.74      131.26      2.16 o 
  -2   1   4        0.24       -0.35      1.06 o 
  -1   1   4      127.62      117.86      1.52 o 
   0   1   4      745.67      755.80      3.40 o 
   1   1   4     2138.24     2122.93      9.06 o 
   2   1   4      165.84      150.24      1.58 o 
   3   1   4        0.16        0.77      0.98 o 
   4   1   4      170.95      204.60      2.68 o 
   5   1   4       32.69       30.61      2.71 o 
   6   1   4      285.50      253.46      5.20 o 
   7   1   4       12.46       12.61      3.03 o 
  -6   2   4      129.79      130.90      3.65 o 
  -5   2   4      832.98      813.88      6.72 o 
  -4   2   4       49.09       47.34      1.67 o 
  -3   2   4      131.40      130.34      2.14 o 
  -2   2   4       60.07       65.74      2.23 o 
  -1   2   4        4.51        2.11      0.73 o 
   0   2   4     1241.75     1183.72      5.05 o 
   1   2   4     1281.09     1303.03      5.85 o 
   2   2   4       21.85       27.81      1.05 o 
   3   2   4      102.79      107.47      2.41 o 
   4   2   4       74.80      101.23      2.22 o 
   5   2   4      133.06      125.42      3.56 o 
   6   2   4      114.98      109.97      4.33 o 
   7   2   4        2.12        0.09      3.66 o 
  -6   3   4       27.95       33.00      4.01 o 
  -5   3   4     1136.37     1124.38      6.77 o 
  -4   3   4       35.84       37.23      1.46 o 
  -3   3   4        0.70        1.88      1.23 o 
  -2   3   4        8.93        9.11      0.99 o 
  -1   3   4      476.70      495.50      3.27 o 
   0   3   4      226.87      190.24      1.91 o 
   1   3   4     1985.83     1926.67      8.44 o 
   2   3   4      172.84      184.19      2.04 o 
   3   3   4       49.84       55.13      1.57 o 
   4   3   4      216.87      245.33      3.05 o 
   5   3   4        8.67        7.40      3.36 o 
   6   3   4        5.37        4.62      2.75 o 
   7   3   4        0.00       -2.65      2.88 o 
  -6   4   4      128.42      129.95      5.39 o 
  -5   4   4       47.60       46.49      3.22 o 
  -4   4   4       94.61       93.22      1.93 o 
  -3   4   4        3.36        6.00      1.08 o 
  -2   4   4      274.58      240.68      2.16 o 
  -1   4   4       52.22       66.46      1.32 o 
   0   4   4       12.42       16.84      0.82 o 
   1   4   4     1673.70     1694.97     10.80 o 
   2   4   4        0.00       -0.03      1.33 o 
   3   4   4     2449.21     2679.49     11.26 o 
   4   4   4       10.15       10.59      1.86 o 
   5   4   4      110.04       98.70      3.57 o 
   6   4   4       97.04       94.46      4.21 o 
   7   4   4       13.97        9.35      4.26 o 
  -6   5   4        7.75       10.67      3.58 o 
  -5   5   4       25.75       26.58      3.25 o 
  -4   5   4      914.04      918.13      7.42 o 
  -3   5   4       67.70       59.91      1.96 o 
  -2   5   4       47.73       56.39      1.53 o 
  -1   5   4      657.30      623.57      3.49 o 
   0   5   4        6.02        6.94      0.90 o 
   1   5   4      607.15      655.34      4.43 o 
   2   5   4        5.43        3.48      1.14 o 
   3   5   4      512.10      539.04      3.90 o 
   4   5   4       50.94       68.60      2.76 o 
   5   5   4       71.07       55.42      2.91 o 
   6   5   4      258.14      251.66      5.83 o 
   7   5   4        0.01       -0.23      3.25 o 
  -6   6   4       65.19       70.99      4.57 o 
  -5   6   4      328.76      324.70      6.54 o 
  -4   6   4      750.59      772.06      6.91 o 
  -3   6   4       18.73       17.15      1.11 o 
  -2   6   4      329.97      373.81      3.35 o 
  -1   6   4      332.05      330.95      2.42 o 
   0   6   4     1185.72     1167.87      6.02 o 
   1   6   4      201.08      221.52      2.76 o 
   2   6   4       87.26       66.46      1.85 o 
   3   6   4      163.56      186.83      2.53 o 
   4   6   4       91.55      105.11      3.44 o 
   5   6   4       15.43       14.07      2.60 o 
   6   6   4       12.19       12.58      3.24 o 
   7   6   4        1.88        4.92      3.34 o 
  -6   7   4       43.56       52.08     11.97 o 
  -5   7   4       11.26        9.66      3.10 o 
  -4   7   4      275.07      270.96      5.58 o 
  -3   7   4        0.78        0.34      0.82 o 
  -2   7   4       69.03       85.18      1.78 o 
  -1   7   4      483.92      488.56      2.94 o 
   0   7   4       69.07       74.80      1.79 o 
   1   7   4     3461.38     3464.51     14.86 o 
   2   7   4     1053.73     1107.92      6.31 o 
   3   7   4       69.16       63.01      2.52 o 
   4   7   4       24.66       25.11      2.37 o 
   5   7   4       11.44       11.47      2.62 o 
   6   7   4      315.13      291.07      6.66 o 
   7   7   4        2.11       -3.11      3.30 o 
  -5   8   4       50.48       46.89      6.73 o 
  -4   8   4       26.10       26.19      3.25 o 
  -3   8   4        2.25        5.03      1.12 o 
  -2   8   4        9.98        5.93      1.15 o 
  -1   8   4       71.47       72.65      1.82 o 
   0   8   4     4434.73     4633.38     18.19 o 
   1   8   4     3151.90     3206.05     12.43 o 
   2   8   4       21.63       15.89      1.45 o 
   3   8   4       68.42       67.06      2.13 o 
   4   8   4      137.90      134.58      3.89 o 
   5   8   4       16.38        9.43      2.78 o 
   6   8   4       10.59       13.13      3.01 o 
   7   8   4       43.67       42.36      5.97 o 
  -5   9   4        4.81        4.57      4.78 o 
  -4   9   4       41.43       41.26      3.58 o 
  -3   9   4       49.24       55.70      2.64 o 
  -2   9   4       49.59       45.26      1.72 o 
  -1   9   4       61.17       68.11      2.33 o 
   0   9   4     1114.32     1143.80      6.24 o 
   1   9   4      490.07      525.29      3.50 o 
   2   9   4      225.70      248.89      3.09 o 
   3   9   4        1.75        0.56      1.57 o 
   4   9   4       21.00       24.89      2.65 o 
   5   9   4       21.43       22.44      2.96 o 
   6   9   4      106.10      112.03      4.46 o 
  -5  10   4        0.04        5.90      7.21 o 
  -4  10   4        9.51        9.28      3.18 o 
  -3  10   4        2.15        2.55      1.57 o 
  -2  10   4        2.35        4.09      1.61 o 
  -1  10   4       30.19       37.33      1.99 o 
   0  10   4       53.32       46.85      2.17 o 
   1  10   4      109.78      115.09      2.66 o 
   2  10   4        6.55        4.67      1.46 o 
   3  10   4      109.04      103.03      2.74 o 
   4  10   4       78.38       86.67      3.53 o 
   5  10   4        1.61        3.93      2.81 o 
   6  10   4      171.49      172.06      5.67 o 
  -5  11   4       13.39       -3.93      7.86 o 
  -4  11   4       11.96       11.36      4.16 o 
  -3  11   4        0.57        1.34      3.80 o 
  -2  11   4      108.60       96.59      3.91 o 
  -1  11   4      440.99      450.40      4.83 o 
   0  11   4        5.18        8.89      1.90 o 
   1  11   4       11.07       11.95      2.10 o 
   2  11   4      177.48      187.83      4.01 o 
   3  11   4        0.32       -2.27      3.13 o 
   4  11   4        5.66        2.26      2.60 o 
   5  11   4       58.96       62.92      4.39 o 
   6  11   4      182.81      198.16      5.90 o 
  -4  12   4        5.16        9.49      4.28 o 
  -3  12   4       52.76       47.62      2.73 o 
  -2  12   4      216.68      204.17      4.36 o 
  -1  12   4      162.86      156.66      5.57 o 
   0  12   4      201.42      209.75      3.80 o 
   1  12   4     1054.43     1046.30      7.96 o 
   2  12   4       41.41       42.58      2.48 o 
   3  12   4        1.67        2.85      2.92 o 
   4  12   4      183.67      178.05      8.08 o 
   5  12   4       18.05       17.89      3.66 o 
   6  12   4       10.28       11.62      3.92 o 
  -4  13   4        0.11       -4.28      4.28 o 
  -3  13   4        3.18       -1.11      2.22 o 
  -2  13   4      170.64      148.91      5.00 o 
  -1  13   4       62.85       57.80      3.11 o 
   0  13   4       34.32       28.48      2.69 o 
   1  13   4        8.35        5.44      2.13 o 
   2  13   4        0.03        0.78      2.17 o 
   3  13   4       16.23       20.17      4.51 o 
   4  13   4       28.54       26.56      4.51 o 
   5  13   4        2.96        3.76      4.62 o 
  -3  14   4      103.46       90.97      4.45 o 
  -2  14   4        3.00        1.22      2.84 o 
  -1  14   4        4.31       -0.43      2.58 o 
   0  14   4        2.57        5.29      2.69 o 
   1  14   4      110.52      112.50      3.99 o 
   2  14   4        0.66        5.66      2.57 o 
   3  14   4       14.11        6.17      4.70 o 
   4  14   4       30.13       30.24      9.09 o 
   5  14   4       79.43       88.36      8.53 o 
  -2  15   4      283.23      269.44      8.97 o 
  -1  15   4      119.79      115.57      4.21 o 
   0  15   4       21.89       22.82      3.01 o 
   1  15   4       12.88       13.83      2.91 o 
   2  15   4        1.00        3.25      2.73 o 
   3  15   4       71.95       79.09      6.91 o 
   4  15   4       13.45       21.22      5.97 o 
  -2  16   4      174.56      174.09      7.93 o 
  -1  16   4       31.78       33.34      3.83 o 
   0  16   4       21.65       23.60      3.35 o 
   1  16   4        1.37       -1.36      2.86 o 
   2  16   4       63.88       50.64      6.68 o 
   3  16   4       45.88       39.28      6.44 o 
   4  16   4       36.34       29.49      8.52 o 
   0  17   4        0.96        0.28      3.01 o 
   1  17   4        3.90        0.67      3.10 o 
   2  17   4       40.54       48.97      5.06 o 
  -2 -14   5        2.49        8.85      6.02 o 
  -1 -14   5       84.32       98.01      6.81 o 
   0 -14   5        0.35        1.97      3.88 o 
  -3 -13   5        0.21       12.50      5.97 o 
  -2 -13   5        8.03       12.87      5.90 o 
  -1 -13   5       56.71       67.85      4.44 o 
   0 -13   5        0.01        3.97      3.38 o 
   1 -13   5        1.49        6.58      3.24 o 
   2 -13   5      108.29       91.80      7.42 o 
  -4 -12   5       13.19       10.94      4.53 o 
  -3 -12   5        8.18       20.45      5.78 o 
  -2 -12   5       44.69       42.01      4.82 o 
  -1 -12   5       12.14       11.86      3.32 o 
   0 -12   5       14.85       13.78      3.31 o 
   1 -12   5      213.26      204.52      5.85 o 
   2 -12   5        3.85        3.67      3.47 o 
   3 -12   5       10.36        0.14      5.31 o 
  -4 -11   5        7.26       15.22      4.60 o 
  -3 -11   5      108.96       97.62      5.75 o 
  -2 -11   5        8.60        8.44      2.87 o 
  -1 -11   5       69.85       70.58      3.58 o 
   0 -11   5        5.54       10.55      3.13 o 
   1 -11   5        7.64       11.58      3.31 o 
   2 -11   5       10.80        9.86      3.47 o 
   3 -11   5        0.36        0.85      4.06 o 
  -5 -10   5       49.36       51.08      5.86 o 
  -4 -10   5        6.80        5.76      4.21 o 
  -3 -10   5      179.10      191.00      6.89 o 
  -2 -10   5      329.34      337.51      5.83 o 
  -1 -10   5      504.30      494.57      6.36 o 
   0 -10   5        3.74        3.54      2.46 o 
   1 -10   5        4.12        6.29      2.51 o 
   2 -10   5        0.05       -0.22      3.59 o 
   3 -10   5       68.54       72.44      5.03 o 
   4 -10   5        8.98       12.75      5.65 o 
  -5  -9   5        0.38        2.23      4.14 o 
  -4  -9   5       13.02       14.95      3.47 o 
  -3  -9   5       37.31       40.33      4.37 o 
  -2  -9   5      878.21      873.53      8.33 o 
  -1  -9   5      110.32      111.10      3.89 o 
   0  -9   5        8.08       12.16      2.85 o 
   1  -9   5       29.74       31.59      2.77 o 
   2  -9   5      188.99      175.73      4.33 o 
   3  -9   5       55.63       57.30      7.47 o 
   4  -9   5      332.10      337.39      9.23 o 
  -5  -8   5       53.58       46.81      3.63 o 
  -4  -8   5        0.12       -2.56      2.61 o 
  -3  -8   5        2.11        0.71      2.10 o 
  -2  -8   5       97.68       93.25      3.12 o 
  -1  -8   5        1.55        5.31      2.16 o 
   0  -8   5        7.12       11.17      2.88 o 
   1  -8   5       23.05       22.07      2.58 o 
   2  -8   5      436.70      431.43      5.43 o 
   3  -8   5       12.74        9.15      3.78 o 
   4  -8   5        1.84        1.55      2.15 o 
   5  -8   5       11.46       12.02      4.54 o 
  -6  -7   5        0.09       -2.52      3.24 o 
  -5  -7   5       68.88       67.00      4.31 o 
  -4  -7   5      394.88      349.18      6.84 o 
  -3  -7   5       24.01       21.96      2.04 o 
  -2  -7   5       13.87       18.53      1.65 o 
  -1  -7   5      513.05      502.74      5.15 o 
   0  -7   5       15.59       15.99      2.18 o 
   1  -7   5        8.98       13.84      2.13 o 
   2  -7   5      110.67      117.42      3.53 o 
   3  -7   5      243.62      246.64      4.85 o 
   4  -7   5      410.37      401.95      5.48 o 
   5  -7   5       99.86      112.12      7.87 o 
  -6  -6   5       11.66        6.94      3.22 o 
  -5  -6   5      133.08      119.90      4.44 o 
  -4  -6   5      116.84       98.63      3.44 o 
  -3  -6   5       14.58       18.70      1.91 o 
  -2  -6   5        0.76        0.34      1.41 o 
  -1  -6   5        9.05       10.47      1.29 o 
   0  -6   5      252.07      265.13      3.72 o 
   1  -6   5       48.94       36.82      2.16 o 
   2  -6   5        6.80        5.18      1.94 o 
   3  -6   5     1057.28     1051.87     14.66 o 
   4  -6   5      114.89      106.95      3.43 o 
   5  -6   5        0.91       -4.05      4.05 o 
  -6  -5   5       15.83       13.79      3.04 o 
  -5  -5   5        4.78       -0.71      3.57 o 
  -4  -5   5        3.95        6.07      2.25 o 
  -3  -5   5        0.20        1.77      1.73 o 
  -2  -5   5       73.04       67.28      1.97 o 
  -1  -5   5       45.69       38.46      1.49 o 
   0  -5   5     2263.33     2370.54     11.26 o 
   1  -5   5       33.79       30.67      1.57 o 
   2  -5   5      119.26      124.73      2.29 o 
   3  -5   5       84.39       77.62      2.16 o 
   4  -5   5      510.09      502.81      7.09 o 
   5  -5   5      200.97      199.80      6.81 o 
   6  -5   5        0.89       -0.33      8.19 o 
  -6  -4   5      116.98      139.04      4.51 o 
  -5  -4   5       32.05       31.61      2.82 o 
  -4  -4   5       64.27       62.12      2.81 o 
  -3  -4   5       15.23       19.20      1.74 o 
  -2  -4   5       38.09       34.24      1.61 o 
  -1  -4   5      875.94      882.91      5.46 o 
   0  -4   5     1087.16     1150.05      7.63 o 
   1  -4   5      458.20      515.85      3.10 o 
   2  -4   5      162.48      168.67      2.37 o 
   3  -4   5        0.07       -0.13      1.18 o 
   4  -4   5      105.43      104.03      2.52 o 
   5  -4   5       16.62       14.56      3.64 o 
   6  -4   5       66.33       73.65      6.71 o 
  -6  -3   5       59.83       56.52      4.08 o 
  -5  -3   5        0.24        0.89      2.44 o 
  -4  -3   5       89.29       83.87      3.32 o 
  -3  -3   5        8.18        4.78      1.56 o 
  -2  -3   5      327.39      321.88      3.36 o 
  -1  -3   5        0.43       -1.40      1.40 o 
   0  -3   5        1.31        2.73      1.26 o 
   1  -3   5      108.99      125.40      1.98 o 
   2  -3   5       41.34       41.14      1.29 o 
   3  -3   5        3.71        2.91      1.20 o 
   4  -3   5       20.32       19.94      1.54 o 
   5  -3   5        0.21       -0.10      1.43 o 
   6  -3   5        0.00        1.69      6.71 o 
  -6  -2   5       21.19       25.03      3.29 o 
  -5  -2   5       19.49       18.19      2.43 o 
  -4  -2   5        6.05        7.07      1.85 o 
  -3  -2   5       97.53       94.36      2.37 o 
  -2  -2   5     1129.41     1160.62      6.13 o 
  -1  -2   5      877.55      918.96      5.38 o 
   0  -2   5       70.96       74.20      1.70 o 
   1  -2   5     2070.42     2135.16      8.98 o 
   2  -2   5      409.81      451.23      3.59 o 
   3  -2   5      252.67      252.86      3.00 o 
   4  -2   5      181.98      172.84      3.00 o 
   5  -2   5       54.65       52.62      2.50 o 
   6  -2   5        1.29        0.14      4.38 o 
  -6  -1   5       16.51       18.79      3.17 o 
  -5  -1   5       37.67       34.99      2.56 o 
  -4  -1   5      171.78      177.19      3.61 o 
  -3  -1   5        7.07        6.75      1.31 o 
  -2  -1   5      152.69      162.52      2.29 o 
  -1  -1   5       50.58       50.88      1.53 o 
   0  -1   5      195.42      212.17      3.03 o 
   1  -1   5      249.67      233.68      1.92 o 
   2  -1   5      477.75      547.68      3.76 o 
   3  -1   5       10.48        7.39      1.81 o 
   4  -1   5        2.88        1.73      1.49 o 
   5  -1   5       25.48       24.09      5.06 o 
   6  -1   5       21.68       24.64      6.89 o 
  -6   0   5      146.98      161.51      4.74 o 
  -5   0   5        9.16        6.87      2.04 o 
  -4   0   5      529.07      513.82      5.05 o 
  -3   0   5      321.06      323.98      3.08 o 
  -2   0   5       80.50       75.08      1.84 o 
  -1   0   5        0.73       -0.16      1.02 o 
   0   0   5       43.65       52.80      1.58 o 
   1   0   5      238.05      242.62      2.00 o 
   2   0   5       80.24       93.88      2.09 o 
   3   0   5       31.56       20.44      1.21 o 
   4   0   5       11.68       16.71      1.73 o 
   5   0   5        5.53        1.65      2.04 o 
   6   0   5       22.21       13.79      2.57 o 
   7   0   5       18.83       16.39      2.37 o 
  -6   1   5       13.30        8.37      2.46 o 
  -5   1   5       69.55       73.53      2.73 o 
  -4   1   5      165.04      160.79      4.18 o 
  -3   1   5      276.64      280.38      2.99 o 
  -2   1   5        7.49        8.33      1.09 o 
  -1   1   5      405.28      429.01      2.66 o 
   0   1   5      396.39      382.35      2.66 o 
   1   1   5      120.49       99.77      1.34 o 
   2   1   5      108.83      103.12      2.12 o 
   3   1   5       37.22       31.46      1.31 o 
   4   1   5       18.45       18.35      1.47 o 
   5   1   5      219.87      191.75      4.44 o 
   6   1   5      353.95      322.31      5.86 o 
   7   1   5        0.35       -2.24      2.24 o 
  -6   2   5        3.97       -0.05      4.26 o 
  -5   2   5      223.36      230.47      4.48 o 
  -4   2   5      193.28      188.21      2.84 o 
  -3   2   5       20.52       20.72      1.58 o 
  -2   2   5     2990.29     3182.70     13.80 o 
  -1   2   5     3056.74     2966.91     14.74 o 
   0   2   5      897.43      887.95      3.75 o 
   1   2   5      129.52      140.09      1.64 o 
   2   2   5        0.63        0.56      0.81 o 
   3   2   5      268.83      252.06      3.07 o 
   4   2   5       35.51       41.58      1.72 o 
   5   2   5      295.83      269.98      5.14 o 
   6   2   5       14.99       14.27      2.81 o 
   7   2   5       11.53        9.25      5.28 o 
  -6   3   5        1.10        5.08      2.38 o 
  -5   3   5       79.39       82.17      3.30 o 
  -4   3   5       56.44       57.15      1.98 o 
  -3   3   5      226.37      235.33      2.82 o 
  -2   3   5      593.70      608.32      3.40 o 
  -1   3   5      894.42      855.31      5.24 o 
   0   3   5      949.43      897.34      4.86 o 
   1   3   5       71.40       66.55      1.73 o 
   2   3   5        4.35        4.10      1.29 o 
   3   3   5        2.73        1.35      1.09 o 
   4   3   5       48.74       60.34      3.38 o 
   5   3   5        3.05        2.57      2.56 o 
   6   3   5        2.85        1.17      2.71 o 
   7   3   5      174.41      159.84      5.40 o 
  -6   4   5      116.62      132.31      5.63 o 
  -5   4   5      246.99      255.00      3.05 o 
  -4   4   5      703.36      710.68      5.06 o 
  -3   4   5      148.76      134.79      2.49 o 
  -2   4   5       90.01       99.42      1.44 o 
  -1   4   5      189.07      171.69      2.20 o 
   0   4   5      149.47      149.21      1.55 o 
   1   4   5        7.00        6.74      1.20 o 
   2   4   5       25.95       37.17      1.47 o 
   3   4   5       45.61       50.90      1.53 o 
   4   4   5      478.03      558.29      4.79 o 
   5   4   5        1.34       -1.75      2.56 o 
   6   4   5       27.57       23.51      3.15 o 
   7   4   5       40.43       36.46      5.75 o 
  -6   5   5      177.63      191.89      6.70 o 
  -5   5   5      472.03      469.39      6.70 o 
  -4   5   5       38.15       36.60      2.10 o 
  -3   5   5      466.72      469.34      3.45 o 
  -2   5   5        0.82        0.69      1.06 o 
  -1   5   5       66.16       71.09      1.29 o 
   0   5   5      442.22      431.79      2.86 o 
   1   5   5      156.18      162.10      2.23 o 
   2   5   5       96.29      111.91      2.37 o 
   3   5   5     1404.01     1476.79      7.28 o 
   4   5   5        1.64        0.24      1.92 o 
   5   5   5        5.07        4.94      2.30 o 
   6   5   5        7.02        7.22      3.03 o 
   7   5   5        1.06        0.18      3.64 o 
  -6   6   5        2.47        7.69      4.35 o 
  -5   6   5       16.26       17.04      3.18 o 
  -4   6   5     1007.98      989.72     15.46 o 
  -3   6   5       61.09       58.60      1.70 o 
  -2   6   5        0.64       -0.95      0.95 o 
  -1   6   5        0.30        1.17      0.91 o 
   0   6   5      121.22      107.01      1.66 o 
   1   6   5     1951.43     1961.66      9.20 o 
   2   6   5        1.72        3.87      1.32 o 
   3   6   5       94.97      114.18      2.22 o 
   4   6   5       25.75       37.37      2.46 o 
   5   6   5      107.30       93.51      3.47 o 
   6   6   5        5.19        4.52      3.07 o 
   7   6   5        0.00        0.84      3.88 o 
  -6   7   5      379.83      413.89      9.46 o 
  -5   7   5      256.49      252.17      6.14 o 
  -4   7   5      263.76      273.44      6.41 o 
  -3   7   5       43.49       44.68      1.73 o 
  -2   7   5       42.71       45.83      1.51 o 
  -1   7   5      237.76      238.50      2.29 o 
   0   7   5      334.35      326.94      3.07 o 
   1   7   5      740.85      764.44      5.41 o 
   2   7   5      410.05      405.25      3.79 o 
   3   7   5      216.30      237.39      3.05 o 
   4   7   5        7.00        9.25      2.32 o 
   5   7   5        7.73       14.35      2.56 o 
   6   7   5       33.33       33.34      4.89 o 
   7   7   5        1.40        8.74      3.46 o 
  -5   8   5       99.34      104.01      5.54 o 
  -4   8   5       33.10       36.44      4.13 o 
  -3   8   5       10.82       15.44      1.48 o 
  -2   8   5        0.59        1.22      1.16 o 
  -1   8   5       16.38       18.10      1.10 o 
   0   8   5      391.36      419.38      3.54 o 
   1   8   5     4397.84     4326.60     18.34 o 
   2   8   5       70.39       80.05      2.12 o 
   3   8   5       17.50       19.83      1.65 o 
   4   8   5      256.21      271.05      4.78 o 
   5   8   5       78.23       76.71      3.60 o 
   6   8   5        2.19        6.32      3.31 o 
   7   8   5       20.22       26.87      9.18 o 
  -5   9   5        0.22        0.90      3.52 o 
  -4   9   5       44.57       46.24      4.51 o 
  -3   9   5       11.16       13.99      2.96 o 
  -2   9   5      124.83      124.14      2.55 o 
  -1   9   5       34.10       31.46      1.64 o 
   0   9   5       54.74       67.23      1.98 o 
   1   9   5        7.38        8.09      1.07 o 
   2   9   5       35.96       35.47      1.77 o 
   3   9   5       10.29       10.31      1.60 o 
   4   9   5      181.94      170.48      4.29 o 
   5   9   5        0.42        1.28      2.55 o 
   6   9   5      146.60      142.36      6.43 o 
  -5  10   5        2.09        4.52      3.75 o 
  -4  10   5       59.16       63.29      4.89 o 
  -3  10   5      240.60      246.08      3.56 o 
  -2  10   5        3.71        3.21      1.69 o 
  -1  10   5        0.33        2.92      1.66 o 
   0  10   5       21.88       17.38      1.82 o 
   1  10   5      343.87      354.96      4.19 o 
   2  10   5      300.20      303.76      3.55 o 
   3  10   5        0.41       -0.74      1.73 o 
   4  10   5       68.22       66.00      3.19 o 
   5  10   5        1.17        7.34      2.95 o 
   6  10   5        0.06       -3.38      3.38 o 
  -4  11   5       20.10       22.05      4.24 o 
  -3  11   5      194.10      209.50      4.18 o 
  -2  11   5       25.73       28.87      2.69 o 
  -1  11   5      146.13      149.22      3.42 o 
   0  11   5      218.39      215.11      4.13 o 
   1  11   5       15.01       13.42      2.14 o 
   2  11   5      161.86      163.12      3.97 o 
   3  11   5       21.81       22.16      2.60 o 
   4  11   5       31.56       33.72      2.93 o 
   5  11   5      329.59      303.91      6.04 o 
   6  11   5      331.65      351.94     10.50 o 
  -4  12   5       48.79       53.48      6.95 o 
  -3  12   5       59.31       62.53      3.43 o 
  -2  12   5      113.70      108.62      3.65 o 
  -1  12   5       91.29       96.42      3.17 o 
   0  12   5       24.12       22.33      2.17 o 
   1  12   5      250.66      247.42      5.03 o 
   2  12   5      473.98      448.36      5.78 o 
   3  12   5       41.74       43.93      4.28 o 
   4  12   5        1.20        4.13      4.45 o 
   5  12   5       27.31       28.34      5.39 o 
   6  12   5      177.92      169.14      8.80 o 
  -4  13   5       60.60       48.55      6.71 o 
  -3  13   5       77.31       79.58      3.96 o 
  -2  13   5       39.25       38.35      3.31 o 
  -1  13   5      485.83      462.95      6.34 o 
   0  13   5      323.68      320.99      4.68 o 
   1  13   5      204.44      190.66      4.14 o 
   2  13   5      184.77      171.32      4.56 o 
   3  13   5       60.57       56.76      4.76 o 
   4  13   5       53.60       45.23      4.66 o 
   5  13   5      191.71      186.94     15.02 o 
  -3  14   5       63.99       63.53      3.25 o 
  -2  14   5      291.88      256.01      5.95 o 
  -1  14   5        6.36       -1.64      3.03 o 
   0  14   5        2.23        3.29      2.54 o 
   1  14   5       55.27       49.47      3.64 o 
   2  14   5      127.20      121.48      4.13 o 
   3  14   5       14.42       17.54      4.29 o 
   4  14   5      228.08      205.37      7.69 o 
   5  14   5      108.13      108.27      7.23 o 
  -2  15   5        0.40        2.60      2.93 o 
  -1  15   5      130.71      139.47      5.31 o 
   0  15   5      137.76      130.03      4.52 o 
   1  15   5       86.13       86.16      3.84 o 
   2  15   5       20.97       18.08      3.31 o 
   3  15   5       70.02       72.78      7.54 o 
   4  15   5       23.43       31.02      6.24 o 
  -2  16   5        8.06        5.02      4.54 o 
  -1  16   5      458.64      441.09     10.40 o 
   0  16   5        7.64        7.33      2.93 o 
   1  16   5       83.63       68.97      3.83 o 
   2  16   5      131.57      115.30      5.02 o 
   3  16   5       25.94       31.19      5.97 o 
   4  16   5        4.91       13.40      5.78 o 
  -1  17   5        2.33        3.07      5.78 o 
   0  17   5        0.92       -1.84      3.37 o 
   1  17   5        7.80        2.81      4.37 o 
   2  17   5       81.52       77.86      5.75 o 
   3  17   5       14.85       26.68      6.24 o 
  -2 -13   6        6.78       11.56      5.78 o 
  -1 -13   6       40.76       42.20      4.24 o 
   0 -13   6       64.35       63.05      8.23 o 
   1 -13   6       32.97       42.46      4.61 o 
  -3 -12   6        4.52        9.75      5.78 o 
  -2 -12   6        0.98       -2.60      5.09 o 
  -1 -12   6        3.16        1.88      3.31 o 
   0 -12   6        3.40        9.22      3.38 o 
   1 -12   6       75.36       70.56      4.33 o 
   2 -12   6       55.17       41.95      4.36 o 
  -4 -11   6        3.46       14.63      5.51 o 
  -3 -11   6        1.16        4.19      9.02 o 
  -2 -11   6      266.61      261.53      6.45 o 
  -1 -11   6       46.30       47.52      3.77 o 
   0 -11   6      130.61      130.19      5.04 o 
   1 -11   6       32.35       35.23      4.68 o 
   2 -11   6        0.01        3.57      3.39 o 
   3 -11   6       49.49       57.20      6.68 o 
  -4 -10   6        1.63        7.28      4.46 o 
  -3 -10   6      102.13       98.57      6.58 o 
  -2 -10   6     1152.12     1165.40     10.39 o 
  -1 -10   6      438.78      429.65      6.65 o 
   0 -10   6       70.71       79.83      4.16 o 
   1 -10   6       13.90       10.71      2.65 o 
   2 -10   6        4.67        3.43      3.33 o 
   3 -10   6       35.39       27.57      3.59 o 
   4 -10   6        0.04        1.97      7.21 o 
  -5  -9   6       58.67       71.28      4.81 o 
  -4  -9   6        3.23       -2.82      4.13 o 
  -3  -9   6      540.49      521.77      9.80 o 
  -2  -9   6      196.38      201.27      4.94 o 
  -1  -9   6      340.08      339.60      5.72 o 
   0  -9   6       31.40       37.93      2.91 o 
   1  -9   6       77.43       66.73      3.22 o 
   2  -9   6       64.80       66.06      4.92 o 
   3  -9   6      241.03      239.62      5.65 o 
   4  -9   6      122.84      142.22      5.56 o 
  -5  -8   6        4.30        0.29      3.57 o 
  -4  -8   6        3.20        4.21      3.36 o 
  -3  -8   6      421.14      399.18      7.03 o 
  -2  -8   6      302.51      287.68      5.22 o 
  -1  -8   6        0.65       -0.26      2.30 o 
   0  -8   6       17.49       19.86      2.58 o 
   1  -8   6       37.28       35.53      3.82 o 
   2  -8   6      383.05      376.40      5.42 o 
   3  -8   6      392.36      384.09      6.41 o 
   4  -8   6       20.00       20.23      2.63 o 
  -5  -7   6        7.88       14.71      3.37 o 
  -4  -7   6       67.02       56.02      3.15 o 
  -3  -7   6       75.02       67.43      2.56 o 
  -2  -7   6       33.91       35.03      3.03 o 
  -1  -7   6       36.67       38.69      2.62 o 
   0  -7   6       93.82      103.53      3.37 o 
   1  -7   6      133.60      112.84      3.56 o 
   2  -7   6      335.88      317.93      4.86 o 
   3  -7   6       95.77       91.26      3.99 o 
   4  -7   6        2.14        3.15      3.25 o 
   5  -7   6       27.64       37.06      4.78 o 
  -6  -6   6       53.69       72.07      3.89 o 
  -5  -6   6      107.29       98.05      3.88 o 
  -4  -6   6      142.80      123.63      4.40 o 
  -3  -6   6       21.30       19.54      2.25 o 
  -2  -6   6      479.51      482.68      4.30 o 
  -1  -6   6       25.27       24.87      1.52 o 
   0  -6   6        0.07        2.52      2.03 o 
   1  -6   6       43.76       51.25      2.86 o 
   2  -6   6       50.17       52.68      4.42 o 
   3  -6   6       74.84       70.54      3.23 o 
   4  -6   6        1.26       -0.31      2.46 o 
   5  -6   6       60.24       65.51      6.03 o 
  -6  -5   6        0.13        1.57      3.03 o 
  -5  -5   6       81.51       68.87      3.39 o 
  -4  -5   6        0.34        0.11      2.21 o 
  -3  -5   6        0.17        0.70      1.74 o 
  -2  -5   6       14.58       19.68      1.61 o 
  -1  -5   6      132.04      126.82      2.54 o 
   0  -5   6        0.92        1.03      1.21 o 
   1  -5   6        1.58        0.00      1.70 o 
   2  -5   6       22.71       26.95      2.17 o 
   3  -5   6      278.32      285.33      5.08 o 
   4  -5   6      645.64      618.16      6.49 o 
   5  -5   6       82.68       87.52      5.30 o 
   6  -5   6      180.14      193.35     13.11 o 
  -6  -4   6       56.50       83.87      4.34 o 
  -5  -4   6       17.89       15.48      2.72 o 
  -4  -4   6        0.33       -0.58      2.15 o 
  -3  -4   6        8.57        9.56      1.81 o 
  -2  -4   6      561.36      533.67      4.55 o 
  -1  -4   6      242.61      245.56      3.08 o 
   0  -4   6        2.27        1.57      1.15 o 
   1  -4   6       54.92       61.85      1.70 o 
   2  -4   6        2.42        3.30      1.28 o 
   3  -4   6     1109.11     1107.20      8.55 o 
   4  -4   6      192.54      190.15      3.91 o 
   5  -4   6       10.08       15.07      3.41 o 
   6  -4   6      210.85      219.90     14.42 o 
  -6  -3   6       15.72       10.27      3.15 o 
  -5  -3   6       14.89       15.50      2.53 o 
  -4  -3   6       60.49       48.48      2.63 o 
  -3  -3   6       43.11       47.30      2.11 o 
  -2  -3   6      543.86      505.15      4.34 o 
  -1  -3   6       26.82       21.14      1.55 o 
   0  -3   6       34.93       33.28      1.46 o 
   1  -3   6        0.49       -0.68      1.02 o 
   2  -3   6     1146.03     1188.05      6.60 o 
   3  -3   6      228.37      209.56      2.96 o 
   4  -3   6      234.04      248.09      4.16 o 
   5  -3   6        0.04        0.13      1.93 o 
   6  -3   6        0.81        9.24      5.57 o 
  -6  -2   6       21.77       23.17      4.76 o 
  -5  -2   6        1.18        2.31      2.35 o 
  -4  -2   6      202.47      181.84      3.89 o 
  -3  -2   6       29.39       28.99      2.10 o 
  -2  -2   6        1.49        1.11      1.25 o 
  -1  -2   6        1.52        2.18      1.27 o 
   0  -2   6      121.39      129.01      2.29 o 
   1  -2   6      516.19      610.03      4.01 o 
   2  -2   6       71.89       77.54      1.64 o 
   3  -2   6      178.24      171.70      2.92 o 
   4  -2   6      127.79      133.84      4.64 o 
   5  -2   6      167.88      172.41      5.11 o 
   6  -2   6        2.12        5.90      6.49 o 
  -6  -1   6       44.01       55.74      5.25 o 
  -5  -1   6        0.00        0.29      2.21 o 
  -4  -1   6        7.07        9.04      1.85 o 
  -3  -1   6       14.39       18.72      1.86 o 
  -2  -1   6       91.50       88.17      2.07 o 
  -1  -1   6        0.54        0.35      1.33 o 
   0  -1   6      315.97      341.78      3.10 o 
   1  -1   6      274.43      315.53      2.51 o 
   2  -1   6        0.34       -0.43      1.11 o 
   3  -1   6      225.02      215.77      3.23 o 
   4  -1   6        2.02        2.77      2.08 o 
   5  -1   6       18.79       22.62      2.38 o 
   6  -1   6       37.09       35.15      3.96 o 
  -6   0   6        1.48        1.56      4.22 o 
  -5   0   6       76.29       69.43      3.28 o 
  -4   0   6       41.02       35.98      2.26 o 
  -3   0   6        0.51        0.80      1.83 o 
  -2   0   6       98.32      105.58      2.06 o 
  -1   0   6     1132.33     1205.67      6.03 o 
   0   0   6     1281.99     1268.39      6.54 o 
   1   0   6     5431.63     5766.87     20.30 o 
   2   0   6        2.23        0.60      1.20 o 
   3   0   6       42.59       35.25      1.56 o 
   4   0   6       64.07       73.27      2.99 o 
   5   0   6      172.37      160.79     11.33 o 
   6   0   6       21.55       19.95      4.39 o 
  -6   1   6       57.64       63.37      3.51 o 
  -5   1   6       95.98       92.36      3.75 o 
  -4   1   6      228.68      227.78      3.65 o 
  -3   1   6       84.55       82.88      2.19 o 
  -2   1   6        9.61       10.27      1.23 o 
  -1   1   6     2008.94     2110.45      9.17 o 
   0   1   6     1021.56     1068.52      5.73 o 
   1   1   6      433.83      454.90      2.65 o 
   2   1   6      172.64      179.66      2.60 o 
   3   1   6      151.90      129.63      2.50 o 
   4   1   6      468.99      474.90      7.47 o 
   5   1   6       38.35       37.28      3.33 o 
   6   1   6        2.88       -3.28      3.28 o 
   7   1   6        5.60        0.03      4.01 o 
  -6   2   6       17.00       19.47      2.83 o 
  -5   2   6        6.03        4.94      2.24 o 
  -4   2   6       70.29       68.88      2.49 o 
  -3   2   6       72.50       68.68      1.98 o 
  -2   2   6     2771.88     2874.86     12.49 o 
  -1   2   6       27.56       40.53      1.16 o 
   0   2   6      200.24      208.69      2.47 o 
   1   2   6      176.35      182.19      2.11 o 
   2   2   6      124.93      131.64      2.37 o 
   3   2   6       14.73       14.65      1.14 o 
   4   2   6       17.34       23.24      2.22 o 
   5   2   6       35.70       37.68      3.03 o 
   6   2   6       63.07       49.31      3.31 o 
   7   2   6       38.25       35.44      5.57 o 
  -6   3   6       35.16       34.91      2.74 o 
  -5   3   6       43.98       50.25      2.77 o 
  -4   3   6      725.80      704.61      7.41 o 
  -3   3   6      116.86      133.67      2.43 o 
  -2   3   6      134.45      149.87      1.68 o 
  -1   3   6       82.03       83.65      2.08 o 
   0   3   6      124.73      125.19      1.54 o 
   1   3   6      348.16      370.43      3.22 o 
   2   3   6       35.15       41.47      1.31 o 
   3   3   6       40.03       41.41      1.56 o 
   4   3   6      501.66      526.62      5.57 o 
   5   3   6       66.49       63.15      3.37 o 
   6   3   6        0.53       -2.71      2.71 o 
   7   3   6        0.17       -1.62      2.90 o 
  -6   4   6        0.67       -3.58      3.58 o 
  -5   4   6       11.17       12.62      2.06 o 
  -4   4   6      198.22      190.24      4.08 o 
  -3   4   6       63.04       67.97      2.04 o 
  -2   4   6      945.42      980.25      4.32 o 
  -1   4   6       42.15       36.18      1.43 o 
   0   4   6       63.95       77.53      1.34 o 
   1   4   6      261.83      240.78      2.57 o 
   2   4   6      439.21      441.05      3.49 o 
   3   4   6        0.09        0.89      1.20 o 
   4   4   6       19.53       22.91      2.34 o 
   5   4   6        5.16        2.00      2.47 o 
   6   4   6       29.38       28.72      3.42 o 
   7   4   6       32.86       33.50      4.37 o 
  -6   5   6       81.31       99.18      5.39 o 
  -5   5   6      172.36      185.64      3.61 o 
  -4   5   6      285.50      278.92      3.80 o 
  -3   5   6       54.05       50.10      1.56 o 
  -2   5   6       43.43       42.93      1.08 o 
  -1   5   6      276.30      268.87      2.75 o 
   0   5   6       16.97       11.84      0.96 o 
   1   5   6      329.14      299.88      2.85 o 
   2   5   6        1.50        6.16      1.44 o 
   3   5   6        0.81        3.17      1.32 o 
   4   5   6      331.19      347.95      4.61 o 
   5   5   6       21.47       20.87      2.93 o 
   6   5   6      153.35      148.74      5.49 o 
   7   5   6       58.87       57.46      4.08 o 
  -6   6   6      156.51      168.97      7.28 o 
  -5   6   6      180.52      182.03      6.66 o 
  -4   6   6       42.35       49.74      2.65 o 
  -3   6   6      138.76      144.92      2.80 o 
  -2   6   6       10.47        7.64      1.12 o 
  -1   6   6        6.13        8.32      0.80 o 
   0   6   6      205.01      205.87      2.19 o 
   1   6   6     1861.53     1933.72      9.26 o 
   2   6   6      464.07      496.53      4.68 o 
   3   6   6       15.91       23.06      1.60 o 
   4   6   6       21.31       26.31      2.30 o 
   5   6   6      179.16      170.40      5.00 o 
   6   6   6      173.96      157.72      5.40 o 
   7   6   6       31.67       35.55      3.90 o 
  -6   7   6        3.51        8.52      7.86 o 
  -5   7   6      252.61      247.76      7.17 o 
  -4   7   6       45.56       49.23      2.22 o 
  -3   7   6       14.61       13.72      1.52 o 
  -2   7   6        1.33       -1.12      1.12 o 
  -1   7   6      416.38      429.35      3.05 o 
   0   7   6       24.04       18.37      1.24 o 
   1   7   6     1047.15     1060.67      6.07 o 
   2   7   6      559.66      554.55      4.67 o 
   3   7   6       28.78       37.31      1.77 o 
   4   7   6       54.02       69.46      3.02 o 
   5   7   6        9.61        4.13      2.90 o 
   6   7   6        0.04       -2.31      3.19 o 
   7   7   6        5.11        0.82      5.14 o 
  -5   8   6        0.74       -4.38      4.38 o 
  -4   8   6       18.91       24.36      4.85 o 
  -3   8   6       21.48       25.95      2.49 o 
  -2   8   6       13.14       10.93      1.95 o 
  -1   8   6        2.46        3.70      1.10 o 
   0   8   6       82.14       70.81      1.36 o 
   1   8   6      678.20      714.28      4.80 o 
   2   8   6      357.85      334.52      3.86 o 
   3   8   6      493.56      517.18      4.53 o 
   4   8   6       45.27       47.82      2.79 o 
   5   8   6       10.93       11.12      2.67 o 
   6   8   6       45.34       42.46      4.07 o 
  -5   9   6       18.78       15.60      9.18 o 
  -4   9   6      249.15      271.31      7.49 o 
  -3   9   6      180.52      175.10      3.46 o 
  -2   9   6       32.36       31.31      2.35 o 
  -1   9   6      504.17      493.48      8.52 o 
   0   9   6       34.68       36.35      2.29 o 
   1   9   6      299.45      321.69      3.68 o 
   2   9   6      441.63      404.78      4.40 o 
   3   9   6       18.53       16.29      1.72 o 
   4   9   6       30.29       30.08      2.66 o 
   5   9   6       36.41       31.16      3.12 o 
   6   9   6       96.11       83.48      4.64 o 
  -5  10   6       12.45       10.23      5.31 o 
  -4  10   6      359.53      375.22      8.54 o 
  -3  10   6       11.81       14.45      2.27 o 
  -2  10   6       14.26       19.69      2.38 o 
  -1  10   6        2.21        2.87      1.76 o 
   0  10   6      563.12      568.21      5.65 o 
   1  10   6        2.30        2.55      1.72 o 
   2  10   6        1.84        3.09      1.81 o 
   3  10   6       19.37       20.36      1.98 o 
   4  10   6       34.85       41.55      2.93 o 
   5  10   6       22.71       24.17      4.06 o 
   6  10   6       13.99       16.32      4.45 o 
  -4  11   6      211.07      208.73      7.49 o 
  -3  11   6        1.76        2.96      2.13 o 
  -2  11   6       12.56       14.88      2.38 o 
  -1  11   6      161.71      164.66      3.77 o 
   0  11   6       55.88       57.25      2.67 o 
   1  11   6      526.51      496.63      6.57 o 
   2  11   6      610.91      619.46      6.48 o 
   3  11   6       10.46        8.69      2.13 o 
   4  11   6       22.18       24.04      2.81 o 
   5  11   6       23.66       21.21      3.19 o 
   6  11   6       61.90       50.91      4.30 o 
  -4  12   6        9.67        5.79      5.78 o 
  -3  12   6        0.63       -2.13      2.13 o 
  -2  12   6        2.55        5.87      2.92 o 
  -1  12   6      101.96      100.89      3.76 o 
   0  12   6      144.13      150.44      3.91 o 
   1  12   6     1200.43     1159.64     10.31 o 
   2  12   6        0.03       -1.91      2.35 o 
   3  12   6       34.45       38.62      4.24 o 
   4  12   6      128.85      125.70      4.78 o 
   5  12   6        3.27        6.62      3.46 o 
   6  12   6        0.00       -0.35      4.02 o 
  -4  13   6       31.13       32.23      9.50 o 
  -3  13   6       13.59       12.64      2.82 o 
  -2  13   6        1.31       -4.87      4.87 o 
  -1  13   6       19.64       16.28      3.35 o 
   0  13   6       93.96       91.15      3.34 o 
   1  13   6      144.91      147.44      6.49 o 
   2  13   6      104.26      104.94      3.77 o 
   3  13   6        0.23        3.07      3.64 o 
   4  13   6        1.69        0.62      3.75 o 
   5  13   6      130.66      145.24     17.24 o 
  -3  14   6        8.71        3.66      4.42 o 
  -2  14   6       31.52       24.70      3.60 o 
  -1  14   6        5.65        5.11      2.97 o 
   0  14   6       58.26       59.25      3.66 o 
   1  14   6       15.17       14.38      2.66 o 
   2  14   6       11.17       13.69      2.79 o 
   3  14   6       16.73       18.34      3.90 o 
   4  14   6       40.64       47.13      5.42 o 
   5  14   6        0.39        8.76      6.08 o 
  -2  15   6       58.43       61.78      5.21 o 
  -1  15   6       16.99       15.62      3.72 o 
   0  15   6        7.65       13.16      3.66 o 
   1  15   6       51.27       46.94      3.83 o 
   2  15   6       91.19       80.39      4.21 o 
   3  15   6       13.44       20.94      4.37 o 
   4  15   6        5.85        8.35      4.40 o 
  -2  16   6       16.40       10.88      6.55 o 
  -1  16   6       48.81       46.37      3.99 o 
   0  16   6       37.37       40.71      4.61 o 
   1  16   6      242.76      234.60      6.72 o 
   2  16   6       10.97        6.97      3.31 o 
   3  16   6       23.18       36.86      7.21 o 
   4  16   6      135.87      135.48     13.76 o 
  -1  17   6       38.26       39.32      9.18 o 
   0  17   6       66.87       62.56      5.08 o 
   1  17   6       13.10        7.71      4.02 o 
   2  17   6        1.28        9.67      4.07 o 
   3  17   6        2.22        6.31      6.88 o 
  -1 -13   7        5.10        7.86      7.86 o 
  -2 -12   7       34.60       35.51      5.00 o 
  -1 -12   7       88.19       89.80      7.00 o 
   0 -12   7      120.56      122.13      5.20 o 
   1 -12   7        6.13        4.42      4.67 o 
  -3 -11   7      272.66      268.76      8.35 o 
  -2 -11   7        0.14        8.43      3.38 o 
  -1 -11   7      198.91      219.03      7.92 o 
   0 -11   7       59.65       66.10      5.30 o 
   1 -11   7       99.05       98.18      5.40 o 
   2 -11   7      161.30      150.24      6.37 o 
  -4 -10   7       13.90       21.20      5.04 o 
  -3 -10   7       56.13       61.14      5.27 o 
  -2 -10   7        2.37        5.92      3.28 o 
  -1 -10   7      205.40      202.65      7.35 o 
   0 -10   7       68.03       77.17      3.77 o 
   1 -10   7      189.00      186.86      7.14 o 
   2 -10   7       42.17       50.51      5.40 o 
   3 -10   7        0.33       -1.23      3.26 o 
  -4  -9   7        0.04        3.47      4.29 o 
  -3  -9   7        0.42        1.54      3.99 o 
  -2  -9   7       28.33       35.15      4.45 o 
  -1  -9   7       35.66       36.39      3.14 o 
   0  -9   7       17.73       23.58      2.91 o 
   1  -9   7       24.90       24.84      2.81 o 
   2  -9   7      257.17      222.87      8.89 o 
   3  -9   7       13.06       10.10      3.13 o 
   4  -9   7       17.98       23.56      4.01 o 
  -5  -8   7       10.02       11.64      3.84 o 
  -4  -8   7        2.98       -1.32      3.25 o 
  -3  -8   7        5.12        3.29      5.87 o 
  -2  -8   7       46.40       45.74      3.23 o 
  -1  -8   7        0.49        1.48      2.54 o 
   0  -8   7        5.89        3.82      2.52 o 
   1  -8   7       22.78       14.20      2.67 o 
   2  -8   7       16.92       22.86      3.19 o 
   3  -8   7        0.04       -0.60      3.39 o 
   4  -8   7       40.71       47.88      3.46 o 
  -5  -7   7      113.19      125.81      4.45 o 
  -4  -7   7       27.34       22.37      3.11 o 
  -3  -7   7       38.15       37.96      3.02 o 
  -2  -7   7        0.13       -0.96      2.46 o 
  -1  -7   7       88.98       85.23      3.39 o 
   0  -7   7      118.37      124.69      3.92 o 
   1  -7   7      131.52      125.71      3.88 o 
   2  -7   7       12.55       18.31      2.92 o 
   3  -7   7        0.24       -1.11      2.67 o 
   4  -7   7       13.22       13.96      2.90 o 
   5  -7   7       14.24       11.84      1.82 o 
  -5  -6   7       69.39       75.33      3.70 o 
  -4  -6   7        5.68        6.45      2.55 o 
  -3  -6   7      103.14      112.78      3.15 o 
  -2  -6   7      360.02      345.58      3.90 o 
  -1  -6   7     1862.48     1784.32     12.17 o 
   0  -6   7       31.83       35.42      2.60 o 
   1  -6   7        6.70        6.01      2.16 o 
   2  -6   7        7.87        6.10      2.49 o 
   3  -6   7       74.97       70.73      3.48 o 
   4  -6   7       12.50       11.43      2.80 o 
   5  -6   7       76.90       83.95      3.61 o 
  -6  -5   7       87.69      111.84      5.92 o 
  -5  -5   7        1.10        0.66      2.59 o 
  -4  -5   7       58.80       50.86      2.94 o 
  -3  -5   7        1.44        0.89      2.20 o 
  -2  -5   7      525.15      513.48      4.43 o 
  -1  -5   7       31.97       34.05      1.96 o 
   0  -5   7       18.99       18.10      1.99 o 
   1  -5   7        6.97        6.36      2.05 o 
   2  -5   7       53.69       52.10      2.69 o 
   3  -5   7      301.69      285.21      5.38 o 
   4  -5   7      125.51      134.83      7.19 o 
   5  -5   7      334.58      374.72      9.74 o 
  -6  -4   7       57.00       77.59      4.27 o 
  -5  -4   7       36.40       31.89      2.90 o 
  -4  -4   7      130.39      109.80      3.51 o 
  -3  -4   7      131.66      119.90      3.17 o 
  -2  -4   7        5.32        7.31      1.72 o 
  -1  -4   7       57.63       57.65      2.08 o 
   0  -4   7        2.66        3.45      1.44 o 
   1  -4   7       21.70       23.96      2.01 o 
   2  -4   7      187.18      168.67      3.13 o 
   3  -4   7       41.28       39.50      4.07 o 
   4  -4   7        6.42        7.99      2.21 o 
   5  -4   7       95.88      113.07      6.06 o 
   6  -4   7       17.33        9.00      5.31 o 
  -6  -3   7        5.52        6.03      3.24 o 
  -5  -3   7      160.44      127.94      4.02 o 
  -4  -3   7      440.52      367.38      5.22 o 
  -3  -3   7        8.99        9.70      2.02 o 
  -2  -3   7        0.09       -0.16      1.53 o 
  -1  -3   7      205.46      200.39      3.07 o 
   0  -3   7       12.93       17.00      1.46 o 
   1  -3   7       52.62       53.86      1.69 o 
   2  -3   7      171.25      183.65      2.86 o 
   3  -3   7      334.12      307.97      4.25 o 
   4  -3   7      752.62      734.63      6.52 o 
   5  -3   7      146.21      148.81      4.82 o 
   6  -3   7        0.99       -1.53      4.85 o 
  -6  -2   7        1.93       -0.34      4.10 o 
  -5  -2   7       98.14       75.92      3.76 o 
  -4  -2   7       48.34       38.58      2.56 o 
  -3  -2   7       56.75       60.94      2.41 o 
  -2  -2   7        3.09        3.84      1.50 o 
  -1  -2   7       27.01       28.67      1.69 o 
   0  -2   7       82.80       84.61      2.17 o 
   1  -2   7        0.04        3.66      1.30 o 
   2  -2   7       84.03       83.93      1.86 o 
   3  -2   7     1129.97     1117.70      7.70 o 
   4  -2   7      105.17      107.94      3.53 o 
   5  -2   7      110.46      109.54      3.58 o 
   6  -2   7      159.10      145.80      4.40 o 
  -6  -1   7        0.18       -1.42      3.35 o 
  -5  -1   7        0.11        2.94      2.58 o 
  -4  -1   7        5.63        6.20      2.00 o 
  -3  -1   7        4.09        4.81      1.86 o 
  -2  -1   7       87.64       81.03      2.14 o 
  -1  -1   7        0.00        0.80      1.35 o 
   0  -1   7     1392.01     1493.94      7.78 o 
   1  -1   7      119.21      130.07      2.13 o 
   2  -1   7       30.01       39.80      1.56 o 
   3  -1   7        0.09        1.25      1.64 o 
   4  -1   7     1443.25     1461.16     11.14 o 
   5  -1   7      411.32      402.58      5.93 o 
   6  -1   7       80.49       66.27      3.70 o 
  -6   0   7      119.79      152.44      4.91 o 
  -5   0   7       32.93       26.42      2.92 o 
  -4   0   7        0.54        2.35      2.05 o 
  -3   0   7        0.16       -1.63      1.63 o 
  -2   0   7       16.65       13.27      1.36 o 
  -1   0   7      612.25      590.68      4.33 o 
   0   0   7     1220.86     1274.79      6.82 o 
   1   0   7      323.12      330.30      2.73 o 
   2   0   7      167.18      173.46      2.46 o 
   3   0   7       73.54       64.70      2.60 o 
   4   0   7       82.71       87.37      3.40 o 
   5   0   7       30.81       30.83      3.00 o 
   6   0   7        1.72        2.38      2.72 o 
  -6   1   7       65.87       74.58      3.86 o 
  -5   1   7       12.31       13.89      2.58 o 
  -4   1   7       28.98       32.41      2.65 o 
  -3   1   7      210.29      208.49      3.25 o 
  -2   1   7      205.74      191.64      2.47 o 
  -1   1   7      214.33      198.51      2.41 o 
   0   1   7      136.43      143.11      2.89 o 
   1   1   7        1.93       -1.13      1.13 o 
   2   1   7        9.55       13.01      1.41 o 
   3   1   7        1.06        0.30      1.50 o 
   4   1   7       23.72       23.58      2.37 o 
   5   1   7        3.38        4.68      2.86 o 
   6   1   7        8.08        7.02      3.29 o 
  -6   2   7        3.11        1.10      2.74 o 
  -5   2   7        0.30       -2.21      2.28 o 
  -4   2   7       64.64       62.78      2.89 o 
  -3   2   7      154.13      136.38      2.89 o 
  -2   2   7      397.20      414.89      3.21 o 
  -1   2   7       76.58       72.29      1.33 o 
   0   2   7        2.81        4.77      1.40 o 
   1   2   7     1445.93     1515.22      8.24 o 
   2   2   7      325.64      329.03      3.22 o 
   3   2   7      637.68      612.25      5.47 o 
   4   2   7        2.29        3.72      2.07 o 
   5   2   7       12.00        6.09      2.86 o 
   6   2   7        1.25        0.56      3.73 o 
   7   2   7        4.49        7.86      7.21 o 
  -6   3   7       10.83       12.51      2.55 o 
  -5   3   7       36.75       40.24      3.00 o 
  -4   3   7      103.31      105.45      3.49 o 
  -3   3   7       86.99       82.47      2.52 o 
  -2   3   7        5.37        6.93      0.77 o 
  -1   3   7       33.40       33.33      1.75 o 
   0   3   7      171.30      187.60      2.60 o 
   1   3   7        3.37        1.94      1.24 o 
   2   3   7      252.66      283.56      2.35 o 
   3   3   7        0.80       -0.58      1.30 o 
   4   3   7       14.37       22.36      2.46 o 
   5   3   7        0.53        1.72      2.84 o 
   6   3   7       46.12       42.35      4.58 o 
   7   3   7       10.51        5.60      8.19 o 
  -6   4   7      246.87      276.52      4.94 o 
  -5   4   7       40.17       41.62      3.69 o 
  -4   4   7      323.49      319.97      4.83 o 
  -3   4   7      570.93      559.76      7.28 o 
  -2   4   7        2.08        1.38      1.28 o 
  -1   4   7      191.69      179.12      2.63 o 
   0   4   7       80.81       82.87      1.56 o 
   1   4   7       46.04       61.10      1.75 o 
   2   4   7      137.65      135.45      3.20 o 
   3   4   7      231.98      201.86      3.76 o 
   4   4   7       58.83       64.10      3.37 o 
   5   4   7        7.83        5.70      3.24 o 
   6   4   7       10.78       10.62      4.67 o 
   7   4   7       21.88       19.54      7.21 o 
  -6   5   7        0.05       -3.30      4.16 o 
  -5   5   7        6.15        6.81      2.52 o 
  -4   5   7        1.41        0.59      2.00 o 
  -3   5   7      419.64      412.86      5.37 o 
  -2   5   7        0.14        0.12      1.36 o 
  -1   5   7      118.42      121.14      2.24 o 
   0   5   7      249.30      287.25      2.25 o 
   1   5   7       35.58       37.26      1.62 o 
   2   5   7       38.92       50.59      1.92 o 
   3   5   7      122.01      120.52      2.64 o 
   4   5   7        6.92        8.45      2.07 o 
   5   5   7       54.29       53.76      3.53 o 
   6   5   7      226.92      216.26      6.05 o 
   7   5   7        5.23        3.54      4.62 o 
  -6   6   7       31.55       46.85      6.43 o 
  -5   6   7        0.29        0.08      2.50 o 
  -4   6   7        0.11        1.97      3.03 o 
  -3   6   7       27.62       23.49      2.84 o 
  -2   6   7      481.41      487.64      4.43 o 
  -1   6   7     1111.82     1083.91      6.23 o 
   0   6   7      556.32      604.69      3.78 o 
   1   6   7       56.56       50.79      1.70 o 
   2   6   7      248.18      253.91      3.27 o 
   3   6   7        2.95        3.29      1.55 o 
   4   6   7        0.92       -2.21      2.21 o 
   5   6   7      263.66      255.53      5.66 o 
   6   6   7       54.67       50.83      4.07 o 
   7   6   7        8.25        9.18      5.90 o 
  -5   7   7       10.06       13.00      4.02 o 
  -4   7   7       83.35       81.92      3.22 o 
  -3   7   7      137.95      133.16      4.99 o 
  -2   7   7      224.40      229.37      3.21 o 
  -1   7   7      831.11      852.27      5.73 o 
   0   7   7      317.49      302.18      2.73 o 
   1   7   7       25.07       19.77      1.45 o 
   2   7   7      748.96      778.99      5.73 o 
   3   7   7      294.27      295.06      3.75 o 
   4   7   7       26.80       36.45      2.59 o 
   5   7   7       21.13       27.59      3.24 o 
   6   7   7       11.71       11.60      3.36 o 
  -5   8   7       34.39       39.35      6.23 o 
  -4   8   7      485.91      482.91     12.70 o 
  -3   8   7       49.69       44.57      2.48 o 
  -2   8   7       13.89       17.72      1.89 o 
  -1   8   7      222.59      231.19      3.35 o 
   0   8   7       30.23       33.62      1.36 o 
   1   8   7       91.21       82.27      2.28 o 
   2   8   7      225.55      259.88      3.55 o 
   3   8   7       11.12        9.67      1.88 o 
   4   8   7      487.28      498.21      5.93 o 
   5   8   7        8.84        7.58      3.99 o 
   6   8   7        4.21        4.42      6.62 o 
  -5   9   7      144.49      134.25      8.52 o 
  -4   9   7      248.18      246.62      7.99 o 
  -3   9   7      469.64      462.89      9.18 o 
  -2   9   7        3.07        1.57      2.22 o 
  -1   9   7       33.34       44.88      2.98 o 
   0   9   7       32.70       34.43      2.03 o 
   1   9   7       23.69       25.01      1.59 o 
   2   9   7       24.68       33.00      2.07 o 
   3   9   7      287.44      309.48      4.15 o 
   4   9   7        0.64        4.41      2.36 o 
   5   9   7        0.15       -2.92      2.97 o 
   6   9   7        1.40        3.39      5.39 o 
  -5  10   7       59.54       51.91      6.24 o 
  -4  10   7      597.37      580.36     12.43 o 
  -3  10   7      189.47      195.15      6.79 o 
  -2  10   7        4.30        2.57      2.31 o 
  -1  10   7       72.76       82.57      5.49 o 
   0  10   7      763.37      750.90      9.09 o 
   1  10   7      190.98      193.51      4.47 o 
   2  10   7       18.30       25.86      2.11 o 
   3  10   7      105.45      101.62      3.14 o 
   4  10   7        0.08       -2.29      2.29 o 
   5  10   7       81.39       74.84      4.21 o 
   6  10   7       25.01       23.68      3.97 o 
  -4  11   7      115.62      118.76      6.25 o 
  -3  11   7      119.60      114.40      4.16 o 
  -2  11   7      117.28      117.59      4.28 o 
  -1  11   7      295.92      311.04      5.95 o 
   0  11   7      186.43      178.94      3.78 o 
   1  11   7      126.88      127.20      4.20 o 
   2  11   7      176.11      166.97      3.98 o 
   3  11   7        0.20       -0.81      2.33 o 
   4  11   7        0.42        2.94      2.55 o 
   5  11   7        1.02        3.77      3.09 o 
   6  11   7       33.17       35.62      4.89 o 
  -4  12   7       41.51       45.09      5.16 o 
  -3  12   7       10.68       10.11      2.59 o 
  -2  12   7        5.45        5.24      3.41 o 
  -1  12   7        0.01       -2.29      2.74 o 
   0  12   7       24.27       24.48      2.69 o 
   1  12   7      596.27      573.17      7.70 o 
   2  12   7       33.05       37.65      2.74 o 
   3  12   7       20.72       23.93      3.75 o 
   4  12   7       70.35       68.54      5.04 o 
   5  12   7       52.51       50.92      4.73 o 
   6  12   7       20.28       20.48      7.30 o 
  -4  13   7       34.68       22.28      8.52 o 
  -3  13   7       23.21       25.60      3.33 o 
  -2  13   7        0.89        1.77      2.75 o 
  -1  13   7        5.42        4.24      3.78 o 
   0  13   7        3.69        1.59      2.66 o 
   1  13   7      149.41      142.44      4.30 o 
   2  13   7        0.98        3.21      2.49 o 
   3  13   7        7.59       18.31      4.78 o 
   4  13   7      159.03      167.67      6.81 o 
   5  13   7       23.90       36.26      8.91 o 
  -3  14   7       96.34      101.22      8.89 o 
  -2  14   7       47.18       45.01      4.08 o 
  -1  14   7        0.26        2.09      2.81 o 
   0  14   7        2.77        0.08      2.77 o 
   1  14   7      158.88      153.32      4.61 o 
   2  14   7       46.85       52.04      3.28 o 
   3  14   7       16.47       12.16      4.02 o 
   4  14   7      104.96      100.54      5.92 o 
   5  14   7       36.06       33.99      6.05 o 
  -2  15   7       24.57       22.67      3.65 o 
  -1  15   7       15.41       15.07      3.82 o 
   0  15   7       99.90      100.04      5.40 o 
   1  15   7       11.60       11.96      3.23 o 
   2  15   7       18.19       20.81      3.23 o 
   3  15   7       11.95       15.39      4.13 o 
   4  15   7       42.04       40.77      6.52 o 
  -2  16   7        9.07        7.21      6.02 o 
  -1  16   7        6.93        5.84      3.88 o 
   0  16   7        4.39        2.41      5.51 o 
   1  16   7        6.94        6.08      4.90 o 
   2  16   7      576.34      500.99      9.48 o 
   3  16   7      110.69      114.75      7.55 o 
   4  16   7        0.53        2.12      4.40 o 
   0  17   7      133.57      124.66      7.23 o 
   1  17   7       52.39       49.37      5.77 o 
   2  17   7       67.75       57.47      6.13 o 
   3  17   7       68.23       77.03      7.08 o 
  -1 -12   8       25.88       28.88      4.36 o 
   0 -12   8        0.97       -1.57      3.95 o 
  -3 -11   8       36.99       43.08      5.14 o 
  -2 -11   8        1.44        7.80      3.71 o 
  -1 -11   8        0.35        0.54      4.53 o 
   0 -11   8       15.58       26.22      3.78 o 
   1 -11   8       80.63       74.96      5.21 o 
   2 -11   8       66.91       70.75      5.40 o 
  -3 -10   8      119.72      140.06      7.31 o 
  -2 -10   8       42.67       49.28      4.82 o 
  -1 -10   8        8.77       12.15      3.37 o 
   0 -10   8       97.52      110.06      6.17 o 
   1 -10   8      322.81      337.59      7.06 o 
   2 -10   8        2.75        4.78      5.30 o 
   3 -10   8        7.60       -1.64      5.57 o 
  -4  -9   8        7.26        7.46      5.97 o 
  -3  -9   8       49.94       56.94      5.22 o 
  -2  -9   8      105.13      101.94      4.79 o 
  -1  -9   8       63.33       62.98      3.67 o 
   0  -9   8      351.14      336.96      6.02 o 
   1  -9   8       27.47       34.27      3.60 o 
   2  -9   8       79.23       69.31      5.72 o 
   3  -9   8        4.95        3.20      3.18 o 
  -4  -8   8       33.82       45.44      5.30 o 
  -3  -8   8        0.02        4.06      4.07 o 
  -2  -8   8       20.78       16.66      3.43 o 
  -1  -8   8      150.16      153.22      4.73 o 
   0  -8   8       67.19       60.68      3.36 o 
   1  -8   8      315.10      282.76      6.07 o 
   2  -8   8      116.36      103.37      4.39 o 
   3  -8   8        5.16       10.21      3.15 o 
   4  -8   8       11.06        8.57      2.99 o 
  -5  -7   8       22.13       34.28      4.14 o 
  -4  -7   8        3.19        6.22      3.36 o 
  -3  -7   8       13.00       15.27      3.28 o 
  -2  -7   8      446.59      444.76     11.07 o 
  -1  -7   8       19.59       17.67      2.81 o 
   0  -7   8      799.21      767.72      7.76 o 
   1  -7   8       82.82       88.08      3.84 o 
   2  -7   8        1.50       -3.03      3.22 o 
   3  -7   8       34.08       34.64      3.52 o 
   4  -7   8        0.03       -2.18      2.80 o 
  -5  -6   8       57.24       61.38      3.78 o 
  -4  -6   8        4.54        6.08      3.86 o 
  -3  -6   8        2.53        6.21      2.16 o 
  -2  -6   8     2432.62     2332.83     15.42 o 
  -1  -6   8     2393.56     2375.08     15.32 o 
   0  -6   8        1.85        4.96      2.42 o 
   1  -6   8       16.59       19.69      2.56 o 
   2  -6   8        6.37        8.26      2.75 o 
   3  -6   8       85.30       84.37      3.88 o 
   4  -6   8        4.23        2.05      2.81 o 
   5  -6   8       43.76       50.30      5.36 o 
  -5  -5   8       27.09       35.10      3.59 o 
  -4  -5   8        0.04        0.46      2.38 o 
  -3  -5   8      220.25      197.65      3.90 o 
  -2  -5   8      848.26      846.37      9.06 o 
  -1  -5   8      311.58      304.79      3.86 o 
   0  -5   8        8.80       11.11      2.32 o 
   1  -5   8       22.63       20.32      2.39 o 
   2  -5   8       10.06        9.74      2.79 o 
   3  -5   8      336.78      321.91      7.28 o 
   4  -5   8       37.74       44.94      3.22 o 
   5  -5   8        4.45        4.12      2.59 o 
  -5  -4   8       30.77       23.91      3.29 o 
  -4  -4   8       24.52       24.32      3.14 o 
  -3  -4   8      628.06      543.18      5.39 o 
  -2  -4   8      158.05      153.67      3.28 o 
  -1  -4   8        1.24        3.42      1.73 o 
   0  -4   8       16.65       20.46      1.64 o 
   1  -4   8       51.37       48.00      2.54 o 
   2  -4   8      198.35      170.57      4.59 o 
   3  -4   8      933.71      903.58      9.06 o 
   4  -4   8       14.43       10.54      2.51 o 
   5  -4   8        2.11        2.12      3.20 o 
  -6  -3   8       16.24       18.31      3.52 o 
  -5  -3   8        0.05        1.93      2.91 o 
  -4  -3   8       62.80       44.10      2.84 o 
  -3  -3   8      260.65      213.05      4.17 o 
  -2  -3   8       21.66       17.64      1.90 o 
  -1  -3   8       10.77       12.60      1.65 o 
   0  -3   8       20.40       20.60      1.68 o 
   1  -3   8      217.80      222.86      3.28 o 
   2  -3   8      166.98      160.02      3.57 o 
   3  -3   8      340.47      326.32      4.49 o 
   4  -3   8       62.62       59.16      3.03 o 
   5  -3   8      271.49      284.73      7.30 o 
   6  -3   8       88.05       84.99      8.45 o 
  -6  -2   8       71.92      101.83      4.61 o 
  -5  -2   8       54.87       48.70      3.45 o 
  -4  -2   8      190.94      144.03      3.90 o 
  -3  -2   8       39.52       39.97      2.43 o 
  -2  -2   8       53.54       55.30      2.22 o 
  -1  -2   8      342.14      314.91      3.61 o 
   0  -2   8       58.60       55.91      1.97 o 
   1  -2   8      358.14      331.02      3.42 o 
   2  -2   8       15.71       19.35      2.03 o 
   3  -2   8       22.83       23.12      2.14 o 
   4  -2   8      104.87      106.13      3.31 o 
   5  -2   8      350.98      331.24      5.65 o 
   6  -2   8        8.44       14.20      3.45 o 
  -6  -1   8        6.09        8.41      3.14 o 
  -5  -1   8       74.07       60.74      3.60 o 
  -4  -1   8       78.03       70.62      3.34 o 
  -3  -1   8        1.56       -1.15      1.91 o 
  -2  -1   8       14.00        9.92      1.57 o 
  -1  -1   8       85.88       85.24      2.38 o 
   0  -1   8       10.59        4.68      1.37 o 
   1  -1   8       53.58       65.38      1.79 o 
   2  -1   8        0.31        0.88      1.69 o 
   3  -1   8       77.37       72.38      2.57 o 
   4  -1   8     1622.56     1576.14     13.74 o 
   5  -1   8       22.34       18.26      2.54 o 
   6  -1   8       23.64       20.31      2.90 o 
  -6   0   8       49.79       69.22      3.90 o 
  -5   0   8        3.75        3.03      2.75 o 
  -4   0   8       45.84       42.92      2.96 o 
  -3   0   8        0.03       -0.68      2.25 o 
  -2   0   8      304.63      270.54      3.38 o 
  -1   0   8      145.12      140.85      2.58 o 
   0   0   8       17.77       16.91      1.52 o 
   1   0   8        5.38        6.29      1.64 o 
   2   0   8      248.67      244.78      2.89 o 
   3   0   8     1047.40     1034.11      7.31 o 
   4   0   8     1051.29     1032.50      9.14 o 
   5   0   8        9.07       11.01      2.98 o 
   6   0   8      121.91      118.92      4.84 o 
  -6   1   8        0.15       -0.47      3.36 o 
  -5   1   8        0.16        3.52      2.58 o 
  -4   1   8       24.88       23.73      2.67 o 
  -3   1   8       47.24       43.28      2.20 o 
  -2   1   8      372.25      337.13      3.57 o 
  -1   1   8       31.00       24.89      1.55 o 
   0   1   8       12.21       16.40      1.52 o 
   1   1   8        0.24        2.73      1.21 o 
   2   1   8      832.67      900.49      5.68 o 
   3   1   8      344.33      330.48      4.54 o 
   4   1   8       40.56       41.72      2.71 o 
   5   1   8      101.64      111.94      4.82 o 
   6   1   8        1.11        2.59      5.72 o 
  -6   2   8       18.29       15.14      3.61 o 
  -5   2   8       25.88       25.66      3.17 o 
  -4   2   8      367.67      325.94      5.22 o 
  -3   2   8      153.24      141.78      3.86 o 
  -2   2   8       42.84       38.93      1.61 o 
  -1   2   8      152.13      147.84      2.50 o 
   0   2   8      125.21      118.76      2.31 o 
   1   2   8      875.42      992.78      5.42 o 
   2   2   8      470.16      482.00      4.03 o 
   3   2   8        5.16        6.47      2.08 o 
   4   2   8      508.48      490.56      6.16 o 
   5   2   8      262.67      256.22     13.12 o 
   6   2   8        1.98        3.25      3.71 o 
  -6   3   8       60.73       70.66      3.99 o 
  -5   3   8        0.10        0.57      2.53 o 
  -4   3   8        2.85       -0.14      2.20 o 
  -3   3   8       27.56       33.55      2.40 o 
  -2   3   8       32.00       32.36      1.50 o 
  -1   3   8      137.94      152.25      2.72 o 
   0   3   8      156.85      165.66      2.62 o 
   1   3   8       46.58       48.40      1.87 o 
   2   3   8        2.40        6.70      1.12 o 
   3   3   8       92.46      100.27      3.38 o 
   4   3   8       71.33       68.05      3.11 o 
   5   3   8        0.62       -2.93      2.93 o 
   6   3   8       85.80       90.22      4.69 o 
  -6   4   8       22.94       22.02      2.60 o 
  -5   4   8        4.92        5.87      2.80 o 
  -4   4   8        8.22        4.20      2.18 o 
  -3   4   8       57.92       58.14      3.78 o 
  -2   4   8        1.26        0.85      1.92 o 
  -1   4   8      789.48      786.23      5.52 o 
   0   4   8      135.01      121.79      1.91 o 
   1   4   8     3201.43     3436.63     15.08 o 
   2   4   8      334.86      334.33      3.25 o 
   3   4   8        0.06        0.00      1.97 o 
   4   4   8       55.11       59.21      2.95 o 
   5   4   8       77.41       75.08      4.13 o 
   6   4   8        0.28        3.88      3.39 o 
  -6   5   8       87.31      106.08      7.88 o 
  -5   5   8        0.51       -1.27      2.57 o 
  -4   5   8       44.06       45.56      2.86 o 
  -3   5   8       55.90       55.47      2.95 o 
  -2   5   8       28.73       30.58      2.37 o 
  -1   5   8      469.70      480.81      4.03 o 
   0   5   8      647.38      665.40      3.82 o 
   1   5   8      794.56      776.38      5.08 o 
   2   5   8        9.50        5.71      1.31 o 
   3   5   8      235.06      219.21      3.53 o 
   4   5   8      272.03      270.26      4.88 o 
   5   5   8      101.30       94.48      4.72 o 
   6   5   8        2.74        1.72      3.92 o 
  -5   6   8       45.31       49.94      4.15 o 
  -4   6   8       85.45       94.23      4.16 o 
  -3   6   8      129.54      138.71      3.98 o 
  -2   6   8      829.40      835.68      7.10 o 
  -1   6   8        1.88        3.07      1.31 o 
   0   6   8      451.71      451.23      4.36 o 
   1   6   8       65.57       66.04      1.98 o 
   2   6   8       14.75       13.67      1.53 o 
   3   6   8        7.00        7.81      1.81 o 
   4   6   8       37.02       36.75      4.31 o 
   5   6   8        3.20       -0.75      3.17 o 
   6   6   8       84.48       92.93      7.07 o 
  -5   7   8       29.96       28.18      5.56 o 
  -4   7   8      240.54      229.00      4.64 o 
  -3   7   8       21.64       19.28      2.43 o 
  -2   7   8       90.77       94.82      2.99 o 
  -1   7   8      175.70      188.18      3.31 o 
   0   7   8       24.50       27.99      1.33 o 
   1   7   8      241.64      253.95      2.95 o 
   2   7   8       13.02       13.72      1.57 o 
   3   7   8      110.13       93.85      3.68 o 
   4   7   8      465.84      466.65      7.75 o 
   5   7   8        0.82       -0.79      3.24 o 
   6   7   8        1.06       -3.69      3.69 o 
  -5   8   8       74.17       78.34      8.52 o 
  -4   8   8        7.55        5.73      2.68 o 
  -3   8   8        7.99        4.98      2.35 o 
  -2   8   8      104.60      106.45      4.09 o 
  -1   8   8       27.28       23.88      1.90 o 
   0   8   8       82.21       93.03      2.37 o 
   1   8   8       27.93       24.38      1.78 o 
   2   8   8      492.65      488.69      4.28 o 
   3   8   8        1.96        0.06      1.99 o 
   4   8   8       51.22       51.50      3.95 o 
   5   8   8       32.96       37.98      4.02 o 
   6   8   8       26.68       25.89      4.33 o 
  -5   9   8       81.34       83.57      6.95 o 
  -4   9   8       24.12       27.32      2.79 o 
  -3   9   8       44.05       40.38      3.12 o 
  -2   9   8        4.72        4.75      2.25 o 
  -1   9   8      300.43      305.73      5.12 o 
   0   9   8       40.02       50.42      1.97 o 
   1   9   8       23.98       22.27      1.62 o 
   2   9   8       29.65       32.38      1.95 o 
   3   9   8       19.37       19.45      2.29 o 
   4   9   8      275.81      283.51      5.68 o 
   5   9   8        0.29       -2.06      5.12 o 
   6   9   8       45.27       42.14      4.04 o 
  -4  10   8       51.87       53.94      2.78 o 
  -3  10   8        9.73       12.65      2.74 o 
  -2  10   8       10.68        8.91      2.44 o 
  -1  10   8        3.97        5.23      2.51 o 
   0  10   8       61.94       70.71      2.69 o 
   1  10   8      185.09      191.98      4.25 o 
   2  10   8      228.42      217.48      3.42 o 
   3  10   8        0.64        3.43      2.54 o 
   4  10   8        0.01       -0.48      2.75 o 
   5  10   8      105.93       97.49      5.30 o 
   6  10   8      126.86      123.28      5.60 o 
  -4  11   8        5.47       -0.34      2.23 o 
  -3  11   8       30.47       32.70      4.40 o 
  -2  11   8       13.27       12.85      2.71 o 
  -1  11   8      156.63      156.28      4.73 o 
   0  11   8       61.22       62.39      3.44 o 
   1  11   8       52.46       58.43      2.72 o 
   2  11   8      189.26      178.13      4.24 o 
   3  11   8       25.25       26.07      2.73 o 
   4  11   8       24.25       27.10      3.38 o 
   5  11   8       30.30       25.29      4.57 o 
   6  11   8        4.62        3.72      3.51 o 
  -4  12   8        1.52        3.52      4.24 o 
  -3  12   8       17.41       21.28      3.50 o 
  -2  12   8       18.32       18.64      2.85 o 
  -1  12   8        0.65       -1.49      2.60 o 
   0  12   8       51.64       49.98      3.32 o 
   1  12   8      108.80      119.64      3.88 o 
   2  12   8      395.01      373.17      5.57 o 
   3  12   8       37.30       42.07      5.69 o 
   4  12   8       24.25       31.55      4.13 o 
   5  12   8        6.32        3.82      3.90 o 
  -3  13   8      273.08      297.71      6.18 o 
  -2  13   8        4.01        0.93      2.75 o 
  -1  13   8      106.27      110.45      4.45 o 
   0  13   8       20.43       17.41      3.05 o 
   1  13   8      161.72      156.49      4.43 o 
   2  13   8      136.35      133.20      4.38 o 
   3  13   8        0.04        4.20      3.52 o 
   4  13   8        7.14       17.33      4.72 o 
   5  13   8        5.88       -2.21      8.85 o 
  -3  14   8       16.10       13.22      3.29 o 
  -2  14   8       40.04       39.23      3.88 o 
  -1  14   8       22.04       25.09      3.24 o 
   0  14   8      191.95      192.13      5.56 o 
   1  14   8      110.90      109.01      4.46 o 
   2  14   8      106.11      100.38      3.89 o 
   3  14   8        0.94       10.67      3.90 o 
   4  14   8        0.43        1.73      6.70 o 
   5  14   8       22.40       12.76     16.71 o 
  -2  15   8        2.89        1.66      3.16 o 
  -1  15   8       23.84       20.91      3.88 o 
   0  15   8       78.37       74.92      4.58 o 
   1  15   8      100.17      102.69      4.54 o 
   2  15   8      193.44      176.26      5.89 o 
   3  15   8        0.09        2.62      4.33 o 
   4  15   8        5.22        7.46      4.24 o 
  -1  16   8       26.03       23.20      4.02 o 
   0  16   8        8.04        5.22      4.18 o 
   1  16   8      259.21      235.94      7.88 o 
   2  16   8       33.16       42.81      7.76 o 
   3  16   8        2.77       14.52      4.97 o 
   4  16   8       46.66       35.88      5.16 o 
   0  17   8        1.72       -1.38      3.73 o 
   1  17   8       34.32       31.45      6.33 o 
   2  17   8       63.27       75.02      6.61 o 
   3  17   8        2.66       11.80      7.21 o 
  -2 -11   9        0.85        7.41      6.90 o 
  -1 -11   9        4.99       10.98      4.41 o 
   0 -11   9       25.26       25.60      6.81 o 
   1 -11   9       41.96       36.71      6.02 o 
  -3 -10   9       91.33       90.38      6.97 o 
  -2 -10   9       28.97       38.21      4.24 o 
  -1 -10   9       13.35       21.10      3.36 o 
   0 -10   9        0.01        2.50      3.38 o 
   1 -10   9       18.43       18.33      4.82 o 
   2 -10   9        3.87        5.96      4.18 o 
  -3  -9   9       15.11       19.19      5.14 o 
  -2  -9   9      132.00      132.11      5.57 o 
  -1  -9   9        0.54        1.31      2.96 o 
   0  -9   9        0.64        4.50      3.01 o 
   1  -9   9       14.77       19.97      4.26 o 
   2  -9   9      211.74      182.05      7.28 o 
   3  -9   9       15.47       17.44      3.52 o 
  -4  -8   9       23.42       30.92      7.70 o 
  -3  -8   9       35.36       41.53      5.14 o 
  -2  -8   9      118.48      118.83      7.19 o 
  -1  -8   9       62.46       62.25      3.61 o 
   0  -8   9        1.32        1.58      2.76 o 
   1  -8   9       24.63       26.55      3.58 o 
   2  -8   9        0.02        0.26      3.41 o 
   3  -8   9       10.07        3.37      3.13 o 
  -4  -7   9        0.21        0.93      4.21 o 
  -3  -7   9      185.76      182.16      7.27 o 
  -2  -7   9       27.35       43.71      3.99 o 
  -1  -7   9       13.07       15.52      4.00 o 
   0  -7   9      163.58      155.93      4.65 o 
   1  -7   9      281.96      288.67      6.33 o 
   2  -7   9       44.10       49.35      3.76 o 
   3  -7   9       85.77       80.43      4.35 o 
   4  -7   9       14.52       14.02      3.78 o 
  -5  -6   9       11.59       12.54      4.92 o 
  -4  -6   9       28.24       21.88      3.73 o 
  -3  -6   9       40.49       36.48      4.04 o 
  -2  -6   9        7.50        6.73      3.69 o 
  -1  -6   9      178.38      165.90      4.53 o 
   0  -6   9      104.08      108.45      5.27 o 
   1  -6   9      120.92      119.25      4.57 o 
   2  -6   9        1.05        0.67      2.84 o 
   3  -6   9        2.89       -2.80      2.80 o 
   4  -6   9       22.85       18.12      3.25 o 
  -5  -5   9        4.73       -1.15      4.90 o 
  -4  -5   9       49.41       58.57      3.26 o 
  -3  -5   9       39.48       33.29      2.46 o 
  -2  -5   9       31.10       41.16      3.04 o 
  -1  -5   9       28.73       29.02      2.76 o 
   0  -5   9      296.05      279.48      5.01 o 
   1  -5   9       26.01       15.87      2.97 o 
   2  -5   9      302.30      272.86      5.87 o 
   3  -5   9       18.35       20.24      3.07 o 
   4  -5   9       89.41       89.15      4.64 o 
   5  -5   9       12.30       11.20      2.97 o 
  -5  -4   9        0.00        1.80      3.69 o 
  -4  -4   9       20.80       24.01      3.13 o 
  -3  -4   9       63.90       49.36      2.85 o 
  -2  -4   9       12.17       15.00      2.38 o 
  -1  -4   9      198.00      191.96      3.46 o 
   0  -4   9      403.58      387.34      5.35 o 
   1  -4   9       39.01       43.65      2.69 o 
   2  -4   9       16.59       19.06      2.84 o 
   3  -4   9       12.17       10.44      2.84 o 
   4  -4   9        5.49        1.00      5.87 o 
   5  -4   9       27.55       31.39      3.00 o 
  -5  -3   9       53.00       46.22      4.69 o 
  -4  -3   9       25.18       29.91      3.19 o 
  -3  -3   9        0.36        0.45      2.85 o 
  -2  -3   9      133.97      142.07      4.59 o 
  -1  -3   9        1.37       -0.92      1.77 o 
   0  -3   9      223.26      220.66      4.00 o 
   1  -3   9      296.71      293.90      3.89 o 
   2  -3   9       26.86       30.98      2.90 o 
   3  -3   9       12.73        9.02      2.66 o 
   4  -3   9        1.70        5.68      2.42 o 
   5  -3   9       14.81       16.11      2.85 o 
  -5  -2   9       52.40       48.16      3.67 o 
  -4  -2   9        0.92        1.57      2.94 o 
  -3  -2   9       23.78       19.31      2.32 o 
  -2  -2   9       41.97       40.03      2.41 o 
  -1  -2   9     3018.81     2904.43     14.05 o 
   0  -2   9        9.90       15.63      1.69 o 
   1  -2   9       15.53       14.73      2.05 o 
   2  -2   9       13.42        9.44      2.11 o 
   3  -2   9       55.63       51.68      2.56 o 
   4  -2   9       20.68       19.16      2.71 o 
   5  -2   9       48.53       45.76      4.14 o 
   6  -2   9      175.16      203.79     17.76 o 
  -5  -1   9        0.03        3.35      3.03 o 
  -4  -1   9       30.32       29.36      3.42 o 
  -3  -1   9      120.06       91.47      3.09 o 
  -2  -1   9      213.57      201.85      3.67 o 
  -1  -1   9       65.09       56.19      2.15 o 
   0  -1   9       97.48       92.64      2.48 o 
   1  -1   9        2.40        4.48      1.44 o 
   2  -1   9        1.03        2.50      1.77 o 
   3  -1   9      473.95      472.66      5.24 o 
   4  -1   9       55.45       55.33      2.93 o 
   5  -1   9       93.31      110.90      4.84 o 
   6  -1   9        2.31        1.43      3.43 o 
  -6   0   9       66.25       88.91      7.42 o 
  -5   0   9        4.42        9.10      2.99 o 
  -4   0   9      395.78      327.35      5.70 o 
  -3   0   9       95.56       98.89      3.54 o 
  -2   0   9       50.45       51.83      2.37 o 
  -1   0   9       99.24       98.51      2.58 o 
   0   0   9       23.24       23.51      1.71 o 
   1   0   9       23.12       24.77      1.62 o 
   2   0   9        6.00       14.03      1.92 o 
   3   0   9      253.58      255.31      4.09 o 
   4   0   9       92.65       91.93      3.04 o 
   5   0   9      144.38      148.85      5.48 o 
   6   0   9       11.11        5.15      3.10 o 
  -6   1   9       18.51       26.87      5.56 o 
  -5   1   9      174.27      146.80      5.49 o 
  -4   1   9      336.40      289.88      7.45 o 
  -3   1   9        4.13        4.18      2.30 o 
  -2   1   9      111.66      114.14      3.02 o 
  -1   1   9      144.82      138.46      2.63 o 
   0   1   9        0.32       -0.68      1.34 o 
   1   1   9      162.71      169.66      3.00 o 
   2   1   9      117.56      124.56      2.87 o 
   3   1   9      508.13      497.56      5.68 o 
   4   1   9      659.84      651.67      6.78 o 
   5   1   9      158.70      153.77      6.58 o 
   6   1   9        3.95        8.46      3.16 o 
  -6   2   9       17.79       20.35     12.78 o 
  -5   2   9       57.21       49.82      3.61 o 
  -4   2   9        0.33       -2.40      2.40 o 
  -3   2   9        1.13       -0.19      2.27 o 
  -2   2   9       50.86       48.42      2.07 o 
  -1   2   9      168.23      167.26      2.64 o 
   0   2   9      159.30      153.84      2.54 o 
   1   2   9       28.17       47.80      1.64 o 
   2   2   9        0.38        1.25      1.66 o 
   3   2   9      243.48      241.03      5.98 o 
   4   2   9        1.99        2.06      2.41 o 
   5   2   9      182.76      178.53      5.95 o 
   6   2   9       26.75       23.91      3.94 o 
  -6   3   9        0.79        8.52      7.21 o 
  -5   3   9        4.86        3.62      2.88 o 
  -4   3   9       13.80       13.11      2.65 o 
  -3   3   9        0.73       -0.76      2.12 o 
  -2   3   9        8.65        6.97      2.07 o 
  -1   3   9        4.81       10.63      1.29 o 
   0   3   9      535.01      566.44      4.65 o 
   1   3   9      195.21      214.99      2.87 o 
   2   3   9        6.85        7.78      1.66 o 
   3   3   9      101.68      102.84      4.25 o 
   4   3   9     1369.96     1349.00     11.15 o 
   5   3   9      110.88      102.85      5.26 o 
   6   3   9      204.04      196.51      6.51 o 
  -5   4   9        6.88        5.56      2.96 o 
  -4   4   9       26.07       28.16      2.78 o 
  -3   4   9        2.81        4.10      2.23 o 
  -2   4   9       55.65       56.49      2.84 o 
  -1   4   9      354.55      358.38      4.46 o 
   0   4   9       69.64       79.27      2.21 o 
   1   4   9       63.97       55.98      1.93 o 
   2   4   9        5.99       10.52      1.46 o 
   3   4   9      161.38      154.22      3.67 o 
   4   4   9        1.46        1.22      2.21 o 
   5   4   9      131.27      127.52      5.49 o 
   6   4   9       32.92       38.13      4.20 o 
  -5   5   9       13.16       18.83      2.95 o 
  -4   5   9       56.04       62.63      3.26 o 
  -3   5   9      338.32      332.29      5.52 o 
  -2   5   9       50.54       48.11      2.79 o 
  -1   5   9      225.85      217.44      3.38 o 
   0   5   9      103.23       93.18      1.73 o 
   1   5   9        3.14        4.89      1.36 o 
   2   5   9       40.93       38.44      1.74 o 
   3   5   9       63.99       64.55      3.08 o 
   4   5   9        0.99        2.77      2.54 o 
   5   5   9       32.34       36.09      6.19 o 
   6   5   9       19.93       28.28      4.13 o 
  -5   6   9        0.00        0.67      4.46 o 
  -4   6   9       30.79       31.66      3.07 o 
  -3   6   9      243.95      232.16      4.95 o 
  -2   6   9        0.21        1.26      2.12 o 
  -1   6   9        3.33        9.18      1.96 o 
   0   6   9        0.07        0.47      1.19 o 
   1   6   9      222.09      261.76      3.14 o 
   2   6   9        2.23        3.59      1.50 o 
   3   6   9     1003.77      998.87      8.97 o 
   4   6   9      115.74      126.68      5.22 o 
   5   6   9        4.41        4.72      3.24 o 
   6   6   9       10.45        3.30      3.73 o 
  -5   7   9        6.32        6.63      2.74 o 
  -4   7   9       18.29       17.83      2.75 o 
  -3   7   9      291.54      282.08      5.23 o 
  -2   7   9       74.69       83.06      3.66 o 
  -1   7   9       13.42       13.99      2.03 o 
   0   7   9      150.38      151.77      2.76 o 
   1   7   9      168.45      132.98      2.56 o 
   2   7   9        0.00        0.17      1.42 o 
   3   7   9       29.60       33.72      2.25 o 
   4   7   9       18.18       20.20      3.44 o 
   5   7   9      149.42      156.89      6.04 o 
   6   7   9       38.33       36.96      4.73 o 
  -5   8   9       84.98       95.91      5.15 o 
  -4   8   9       96.90       89.85      4.50 o 
  -3   8   9      296.88      287.36      5.65 o 
  -2   8   9        1.66        0.34      1.96 o 
  -1   8   9       89.29       86.07      2.89 o 
   0   8   9       73.77       73.47      2.60 o 
   1   8   9        0.17        1.93      1.38 o 
   2   8   9       77.77       78.39      2.39 o 
   3   8   9      122.41      117.21      3.60 o 
   4   8   9        7.65        4.25      3.44 o 
   5   8   9        1.71        0.97      3.51 o 
   6   8   9        0.49       -3.69      3.69 o 
  -5   9   9       68.50       77.64      7.17 o 
  -4   9   9        3.21        0.25      2.76 o 
  -3   9   9      106.25      111.54      5.68 o 
  -2   9   9        4.69        4.38      2.51 o 
  -1   9   9        0.72        3.52      2.37 o 
   0   9   9       80.29       91.44      2.82 o 
   1   9   9        0.95       -0.19      1.50 o 
   2   9   9       33.04       34.95      2.02 o 
   3   9   9       31.37       32.44      3.18 o 
   4   9   9        9.55        7.76      5.38 o 
   5   9   9        0.17       -2.57      3.56 o 
   6   9   9      108.46      111.84     10.41 o 
  -4  10   9        4.10        6.37      2.72 o 
  -3  10   9        3.82        4.67      2.75 o 
  -2  10   9       61.87       62.57      3.47 o 
  -1  10   9      136.35      133.64      4.45 o 
   0  10   9      183.50      197.61      4.80 o 
   1  10   9        0.05        0.17      1.92 o 
   2  10   9      643.35      643.02      5.39 o 
   3  10   9      245.15      237.89      4.54 o 
   4  10   9        0.42        2.91      3.44 o 
   5  10   9      144.18      150.44      6.41 o 
   6  10   9       45.18       44.32      7.51 o 
  -4  11   9       68.86       70.00      3.88 o 
  -3  11   9       83.72       90.97      7.34 o 
  -2  11   9       14.71       16.31      2.75 o 
  -1  11   9      342.51      335.09      6.15 o 
   0  11   9       69.14       71.01      3.76 o 
   1  11   9      105.28      103.11      3.41 o 
   2  11   9     1206.14     1181.37      9.51 o 
   3  11   9      503.54      478.35      6.93 o 
   4  11   9        5.93        9.83      3.61 o 
   5  11   9       20.57       23.56      4.49 o 
   6  11   9        8.10        4.01      4.29 o 
  -4  12   9      171.44      160.61      4.58 o 
  -3  12   9        0.02        6.14      4.13 o 
  -2  12   9        0.40       -2.60      2.60 o 
  -1  12   9      176.93      174.61      5.49 o 
   0  12   9        0.59        2.14      3.78 o 
   1  12   9      100.93      102.52      3.49 o 
   2  12   9      169.92      166.77      5.08 o 
   3  12   9       31.47       29.93      3.90 o 
   4  12   9      174.58      177.26      8.89 o 
   5  12   9       32.52       32.04      4.60 o 
  -3  13   9      191.01      187.40      7.65 o 
  -2  13   9        4.63        4.53      2.85 o 
  -1  13   9       11.48       11.63      3.12 o 
   0  13   9        3.28        1.95      2.77 o 
   1  13   9       17.02       20.60      3.07 o 
   2  13   9        0.67        1.94      2.51 o 
   3  13   9        4.88        8.42      3.75 o 
   4  13   9       19.03       14.35      4.07 o 
   5  13   9        0.06       -3.45     11.14 o 
  -3  14   9      152.61      155.75      5.74 o 
  -2  14   9        5.76        3.98      2.88 o 
  -1  14   9       58.97       58.94      3.93 o 
   0  14   9      390.67      376.26      6.83 o 
   1  14   9       41.49       55.42      3.71 o 
   2  14   9        1.17        0.21      2.60 o 
   3  14   9       46.83       52.01      7.01 o 
   4  14   9        0.88        5.55      3.99 o 
   5  14   9       39.05       32.31      6.29 o 
  -2  15   9      108.88      103.93      5.39 o 
  -1  15   9       78.08       72.89      4.21 o 
   0  15   9       25.52       32.00      3.49 o 
   1  15   9       27.27       24.88      3.66 o 
   2  15   9       30.79       23.95      3.64 o 
   3  15   9       10.50       10.76      4.08 o 
   4  15   9        6.15       12.49      4.13 o 
  -1  16   9        0.33        0.10      3.59 o 
   0  16   9        1.41        5.99      5.08 o 
   1  16   9        7.69        7.14      3.86 o 
   2  16   9       95.95       84.08      4.64 o 
   3  16   9        4.69       12.42      6.79 o 
   0  17   9        5.01        1.84      4.05 o 
   1  17   9       61.63       54.79      5.19 o 
   2  17   9        0.28        5.00      5.03 o 
  -2 -10  10        1.13        6.05      3.91 o 
  -1 -10  10        0.27        8.53      5.48 o 
   0 -10  10       85.91       90.52      4.97 o 
   1 -10  10       54.96       74.18      4.73 o 
  -3  -9  10       20.13       38.52      5.52 o 
  -2  -9  10       23.05       18.49      5.01 o 
  -1  -9  10        0.01        3.77      3.69 o 
   0  -9  10       44.11       56.42      4.45 o 
   1  -9  10        0.00       -0.34      4.35 o 
   2  -9  10       31.61       25.84      4.11 o 
  -3  -8  10        0.63        8.64      4.51 o 
  -2  -8  10       27.00       36.50      4.15 o 
  -1  -8  10        1.55        8.71      3.13 o 
   0  -8  10       31.50       31.64      3.73 o 
   1  -8  10      226.40      231.56      6.40 o 
   2  -8  10      132.73      117.06      5.07 o 
   3  -8  10        6.15        0.48      3.52 o 
  -4  -7  10        0.85       -0.85      4.90 o 
  -3  -7  10       12.00       21.06      4.72 o 
  -2  -7  10       50.63       49.15      4.11 o 
  -1  -7  10       28.77       26.68      3.21 o 
   0  -7  10        0.27        3.97      3.13 o 
   1  -7  10       98.15       99.03      4.66 o 
   2  -7  10       37.86       35.60      3.76 o 
   3  -7  10       62.50       44.28      6.62 o 
  -4  -6  10       18.75       20.35      4.69 o 
  -3  -6  10       57.26       62.92      4.28 o 
  -2  -6  10       44.63       45.41      3.99 o 
  -1  -6  10        1.05        5.50      2.74 o 
   0  -6  10        1.11        3.36      2.79 o 
   1  -6  10      641.34      604.97      8.30 o 
   2  -6  10       60.15       44.30      3.80 o 
   3  -6  10        5.10        9.20      3.36 o 
   4  -6  10        6.05        7.72      3.25 o 
  -4  -5  10       12.13        8.23      4.25 o 
  -3  -5  10       60.70       64.74      3.67 o 
  -2  -5  10       97.23       93.23      4.33 o 
  -1  -5  10        5.86        3.19      3.14 o 
   0  -5  10      691.77      647.05      7.46 o 
   1  -5  10       13.90       17.96      3.18 o 
   2  -5  10      282.23      231.83      5.79 o 
   3  -5  10        3.73        4.63      3.42 o 
   4  -5  10        0.13       -2.81      2.81 o 
  -5  -4  10       12.96       10.43      3.44 o 
  -4  -4  10       60.15       62.57      3.75 o 
  -3  -4  10        0.06        2.09      2.37 o 
  -2  -4  10        1.42        4.49      2.29 o 
  -1  -4  10      271.88      259.83      5.06 o 
   0  -4  10      294.99      278.81      5.73 o 
   1  -4  10      328.79      292.45      5.88 o 
   2  -4  10       14.43        9.56      3.05 o 
   3  -4  10        1.98       -2.87      2.87 o 
   4  -4  10       14.48       14.92      3.20 o 
   5  -4  10        5.99        5.85      2.90 o 
  -5  -3  10        8.00        7.39      3.27 o 
  -4  -3  10        0.14       -2.41      2.83 o 
  -3  -3  10        3.21        5.66      2.32 o 
  -2  -3  10      136.38      136.10      3.68 o 
  -1  -3  10       42.24       47.68      2.41 o 
   0  -3  10     1751.18     1712.68     10.56 o 
   1  -3  10        9.83        9.33      2.75 o 
   2  -3  10        6.61        2.68      2.68 o 
   3  -3  10        3.52        3.83      2.84 o 
   4  -3  10       95.94       90.51      4.33 o 
   5  -3  10        4.96        9.60      2.72 o 
  -5  -2  10       33.97       36.39      3.71 o 
  -4  -2  10        9.42       10.33      3.49 o 
  -3  -2  10       53.92       41.84      3.23 o 
  -2  -2  10     2531.30     2401.81     13.85 o 
  -1  -2  10     4475.66     4346.31     19.77 o 
   0  -2  10        1.93        0.56      1.72 o 
   1  -2  10        0.00        1.76      2.07 o 
   2  -2  10       15.98       15.51      2.36 o 
   3  -2  10       34.39       37.78      2.89 o 
   4  -2  10       35.78       36.30      3.91 o 
   5  -2  10       41.00       43.61      3.24 o 
  -5  -1  10        0.51        7.03      3.12 o 
  -4  -1  10        7.29        5.29      3.22 o 
  -3  -1  10        6.22        3.58      2.59 o 
  -2  -1  10      916.22      915.37      7.33 o 
  -1  -1  10       20.97       21.96      1.98 o 
   0  -1  10        4.04        1.73      1.62 o 
   1  -1  10        7.18        7.72      1.75 o 
   2  -1  10        1.84       -2.14      2.14 o 
   3  -1  10      168.45      151.92      3.91 o 
   4  -1  10        7.70        7.99      2.37 o 
   5  -1  10        0.68       -2.76      3.33 o 
  -5   0  10       29.24       31.60      3.52 o 
  -4   0  10       11.89        8.95      2.94 o 
  -3   0  10      213.19      167.29      4.77 o 
  -2   0  10       34.35       31.48      2.24 o 
  -1   0  10      208.66      201.69      3.36 o 
   0   0  10        0.00        1.11      1.59 o 
   1   0  10      102.89       97.63      2.54 o 
   2   0  10       28.78       30.44      2.21 o 
   3   0  10      634.25      607.02      6.03 o 
   4   0  10       23.42       18.74      2.38 o 
   5   0  10       19.99       19.95      2.89 o 
   6   0  10       15.37       20.33      4.79 o 
  -5   1  10        0.15       -3.13      3.13 o 
  -4   1  10       26.07       18.97      3.01 o 
  -3   1  10      237.48      197.12      4.75 o 
  -2   1  10       63.80       62.29      3.06 o 
  -1   1  10        0.33       -1.51      1.51 o 
   0   1  10      197.94      182.74      2.99 o 
   1   1  10      196.54      200.75      3.07 o 
   2   1  10        0.05        1.81      1.89 o 
   3   1  10      518.90      508.19      5.51 o 
   4   1  10       60.32       62.06      3.17 o 
   5   1  10      466.60      472.74      7.26 o 
   6   1  10       15.22       12.19      8.28 o 
  -5   2  10        3.12        0.25      3.13 o 
  -4   2  10       87.95       65.57      3.53 o 
  -3   2  10        0.28       -1.29      2.33 o 
  -2   2  10      142.07      137.64      3.90 o 
  -1   2  10      717.20      682.31      5.17 o 
   0   2  10        2.53        3.22      1.52 o 
   1   2  10      447.64      451.92      3.75 o 
   2   2  10       12.33       12.72      1.86 o 
   3   2  10        1.28        1.02      2.14 o 
   4   2  10      217.66      227.16      4.89 o 
   5   2  10      525.35      522.30      8.57 o 
   6   2  10        0.77        0.64      4.63 o 
  -5   3  10       12.28        5.32      3.13 o 
  -4   3  10      225.56      212.98      5.08 o 
  -3   3  10        4.69        3.24      3.27 o 
  -2   3  10        6.99        5.80      2.27 o 
  -1   3  10        0.27        1.12      1.32 o 
   0   3  10       84.41       85.83      2.29 o 
   1   3  10       80.47       89.96      2.15 o 
   2   3  10        1.20        0.75      1.71 o 
   3   3  10        0.56        3.65      2.31 o 
   4   3  10     1241.46     1222.81     10.27 o 
   5   3  10        4.25        7.47      3.29 o 
   6   3  10       41.50       39.86      4.02 o 
  -5   4  10       39.58       38.02      3.67 o 
  -4   4  10       83.50       75.83      3.52 o 
  -3   4  10       86.86       82.95      4.29 o 
  -2   4  10      222.88      203.52      4.71 o 
  -1   4  10       12.69       13.07      2.64 o 
   0   4  10       27.80       27.72      1.71 o 
   1   4  10       75.17       78.22      2.18 o 
   2   4  10      207.55      218.59      3.56 o 
   3   4  10      349.46      340.97      5.12 o 
   4   4  10     1769.39     1743.89     15.42 o 
   5   4  10      107.38      126.41      7.86 o 
   6   4  10       14.44       16.04      3.94 o 
  -5   5  10       11.59       16.58      3.94 o 
  -4   5  10       10.52        8.51      2.58 o 
  -3   5  10       19.60       23.67      2.85 o 
  -2   5  10        8.57        8.05      2.41 o 
  -1   5  10       47.28       37.89      2.71 o 
   0   5  10       16.41       18.48      1.55 o 
   1   5  10        0.59        0.63      1.38 o 
   2   5  10       98.71      119.64      3.30 o 
   3   5  10      187.55      187.20      4.24 o 
   4   5  10       14.08       20.63      3.03 o 
   5   5  10      153.18      150.98     10.87 o 
   6   5  10        2.64        5.80      4.50 o 
  -5   6  10       45.33       49.69      3.46 o 
  -4   6  10      184.30      175.26      4.94 o 
  -3   6  10      419.81      412.55      7.09 o 
  -2   6  10      161.89      159.80      4.30 o 
  -1   6  10       33.21       33.19      2.46 o 
   0   6  10       32.06       32.40      1.39 o 
   1   6  10      488.61      485.52      4.30 o 
   2   6  10      292.80      318.59      4.16 o 
   3   6  10       68.78       73.66      3.12 o 
   4   6  10      362.55      339.99      5.92 o 
   5   6  10       24.38       28.25      4.19 o 
   6   6  10        4.03        6.99      3.80 o 
  -5   7  10        8.88        7.97      5.30 o 
  -4   7  10       19.17       17.75      2.85 o 
  -3   7  10       24.29       30.77      4.82 o 
  -2   7  10       42.88       39.87      2.85 o 
  -1   7  10       20.99       21.48      2.33 o 
   0   7  10       44.78       50.05      2.55 o 
   1   7  10        8.39       10.47      1.58 o 
   2   7  10       69.14       72.53      2.30 o 
   3   7  10      487.15      476.53      5.82 o 
   4   7  10       26.69       28.63      5.51 o 
   5   7  10        5.49        3.28      3.63 o 
   6   7  10       71.35       78.98      5.38 o 
  -5   8  10       73.88       79.57      3.96 o 
  -4   8  10        1.70        3.13      3.11 o 
  -3   8  10       69.42       70.88      4.30 o 
  -2   8  10       91.63       90.47      3.74 o 
  -1   8  10      165.49      168.28      3.95 o 
   0   8  10        0.33        2.78      1.90 o 
   1   8  10      675.49      716.64      5.39 o 
   2   8  10      424.79      435.82      4.40 o 
   3   8  10       40.23       43.45      2.85 o 
   4   8  10       17.64       20.47      3.75 o 
   5   8  10        1.12        2.34      3.63 o 
   6   8  10        6.84       10.07      4.21 o 
  -4   9  10        6.89        4.82      3.30 o 
  -3   9  10        5.91        7.50      2.81 o 
  -2   9  10       62.36       63.64      3.42 o 
  -1   9  10      134.21      129.92      4.77 o 
   0   9  10      168.06      174.11      3.92 o 
   1   9  10      332.95      307.04      3.96 o 
   2   9  10      204.86      206.92      3.46 o 
   3   9  10      376.69      383.22      4.89 o 
   4   9  10       67.04       63.90      4.46 o 
   5   9  10       87.76       93.13      9.75 o 
   6   9  10        7.12        1.78      4.09 o 
  -4  10  10        2.89        4.74      3.20 o 
  -3  10  10       12.28       10.55      2.85 o 
  -2  10  10      161.54      162.54      5.02 o 
  -1  10  10        4.17        9.42      2.79 o 
   0  10  10      291.94      285.99      5.59 o 
   1  10  10        6.31       12.48      4.82 o 
   2  10  10      210.73      200.26      4.25 o 
   3  10  10       67.29       68.48      3.61 o 
   4  10  10       20.84       19.19      3.68 o 
   5  10  10       16.13       13.93      4.02 o 
   6  10  10       47.35       59.49      6.61 o 
  -4  11  10        6.66        8.57      3.57 o 
  -3  11  10        5.30        5.07      2.88 o 
  -2  11  10       66.43       59.78      3.69 o 
  -1  11  10      107.95      103.90      4.32 o 
   0  11  10       18.51       19.49      2.85 o 
   1  11  10       42.94       40.69      3.33 o 
   2  11  10        1.73       -1.85      2.23 o 
   3  11  10        2.52        6.04      3.17 o 
   4  11  10       43.75       46.17      4.46 o 
   5  11  10        6.83        5.97      3.90 o 
  -3  12  10        0.01       -0.58      2.81 o 
  -2  12  10       15.99       16.47      3.18 o 
  -1  12  10       26.92       28.02      3.19 o 
   0  12  10       61.37       65.32      3.86 o 
   1  12  10        0.92        5.73      2.85 o 
   2  12  10      249.56      254.94      5.02 o 
   3  12  10       45.97       44.19      3.58 o 
   4  12  10       13.22        9.92      4.92 o 
   5  12  10       37.04       33.30      4.60 o 
  -3  13  10       60.52       67.83      5.77 o 
  -2  13  10        0.29       -1.64      3.88 o 
  -1  13  10      178.36      172.84      5.57 o 
   0  13  10       22.23       15.50      3.19 o 
   1  13  10       11.87       10.79      3.13 o 
   2  13  10        0.24        1.15      2.95 o 
   3  13  10       35.01       29.27      4.13 o 
   4  13  10      119.45      122.29      7.37 o 
   5  13  10        4.13        0.03     12.13 o 
  -2  14  10        0.07        0.38      3.59 o 
  -1  14  10        0.00        5.30      3.11 o 
   0  14  10       67.02       70.70      4.17 o 
   1  14  10       84.94       84.00      4.67 o 
   2  14  10        8.01        9.35      4.45 o 
   3  14  10        7.80       14.06      3.83 o 
   4  14  10       24.32       31.73      5.50 o 
  -2  15  10        5.12        4.14      4.95 o 
  -1  15  10       23.67       20.90      3.47 o 
   0  15  10      180.79      172.09      5.89 o 
   1  15  10       19.34       23.11      5.01 o 
   2  15  10       15.93       14.28      4.35 o 
   3  15  10        3.23        4.32      4.13 o 
   4  15  10       22.37       23.82      5.67 o 
  -1  16  10        0.00       -1.50      3.82 o 
   0  16  10       28.84       29.54      3.83 o 
   1  16  10       20.65       25.71      3.71 o 
   2  16  10      170.44      165.23     10.80 o 
   3  16  10       11.93       15.40      5.56 o 
   0  17  10        0.11       -5.14      5.78 o 
   1  17  10       88.33       90.54      5.98 o 
   2  17  10        0.00        1.52      4.21 o 
  -2  -9  11       42.50       67.33      6.71 o 
  -1  -9  11       51.95       57.40      5.42 o 
   0  -9  11       74.23       71.95      6.24 o 
   1  -9  11        0.08        0.64      3.66 o 
  -3  -8  11      208.61      261.51     15.73 o 
  -2  -8  11        0.67        7.72      4.40 o 
  -1  -8  11       22.53       35.95      7.00 o 
   0  -8  11        0.98        4.19      3.38 o 
   1  -8  11        0.09        0.89      3.56 o 
   2  -8  11      113.64      140.18      6.41 o 
  -3  -7  11       12.28       17.32      4.84 o 
  -2  -7  11        0.60        7.91      3.58 o 
  -1  -7  11        1.16        8.58      5.01 o 
   0  -7  11       43.51       39.34      4.06 o 
   1  -7  11       52.64       47.76      4.92 o 
   2  -7  11        1.16        0.86      3.88 o 
   3  -7  11        7.48        2.89      3.78 o 
  -4  -6  11       51.17       64.83      7.64 o 
  -3  -6  11       67.23       71.10      5.57 o 
  -2  -6  11        7.26       10.29      3.66 o 
  -1  -6  11        0.46        2.04      3.35 o 
   0  -6  11        1.15       -3.05      3.05 o 
   1  -6  11      114.65      102.56      5.01 o 
   2  -6  11        0.00       -3.18      3.18 o 
   3  -6  11        0.75        9.61      3.88 o 
  -4  -5  11       11.37       12.14      4.59 o 
  -3  -5  11        3.21        8.68      4.16 o 
  -2  -5  11      119.38      113.06      4.78 o 
  -1  -5  11       37.94       41.81      3.82 o 
   0  -5  11       45.31       43.88      3.71 o 
   1  -5  11        1.67        9.18      3.18 o 
   2  -5  11      277.17      248.85      6.46 o 
   3  -5  11        1.25        1.39      3.28 o 
   4  -5  11       22.09       16.75      4.35 o 
  -4  -4  11       15.09       13.28      3.36 o 
  -3  -4  11        0.93       -1.09      3.22 o 
  -2  -4  11      123.92      107.56      4.59 o 
  -1  -4  11        2.86        1.82      2.72 o 
   0  -4  11      295.67      313.98      5.46 o 
   1  -4  11       72.98       64.97      4.05 o 
   2  -4  11        8.25        2.22      4.07 o 
   3  -4  11      104.87       90.66      4.54 o 
   4  -4  11       74.20       84.05      6.22 o 
  -4  -3  11        3.06        3.46      3.03 o 
  -3  -3  11       28.63       25.98      3.23 o 
  -2  -3  11      120.81      121.97      3.72 o 
  -1  -3  11       36.61       38.98      4.54 o 
   0  -3  11      264.60      241.16      4.91 o 
   1  -3  11      112.90      110.34      4.38 o 
   2  -3  11       42.17       38.91      3.69 o 
   3  -3  11      101.98       93.11      4.30 o 
   4  -3  11        0.44       -1.96      3.03 o 
   5  -3  11       85.54      106.42      5.43 o 
  -5  -2  11        0.12        2.24      3.20 o 
  -4  -2  11       70.14       70.06      4.64 o 
  -3  -2  11        0.06        5.32      2.74 o 
  -2  -2  11        0.97        0.95      2.22 o 
  -1  -2  11        0.61       -1.92      1.92 o 
   0  -2  11        0.30        0.58      2.33 o 
   1  -2  11        0.29        1.20      2.23 o 
   2  -2  11       44.99       35.52      3.41 o 
   3  -2  11        5.22        8.84      2.97 o 
   4  -2  11      110.10      106.25      4.09 o 
   5  -2  11        6.94        8.39      3.22 o 
  -5  -1  11        0.90        0.77      3.66 o 
  -4  -1  11       89.06       99.19      4.75 o 
  -3  -1  11      100.74       83.14      3.81 o 
  -2  -1  11       35.61       39.74      3.03 o 
  -1  -1  11       32.89       35.90      2.28 o 
   0  -1  11      787.08      754.28      6.48 o 
   1  -1  11        2.41        0.25      2.23 o 
   2  -1  11      164.38      163.19      4.28 o 
   3  -1  11       15.39       11.21      2.44 o 
   4  -1  11      155.28      161.35      4.81 o 
   5  -1  11        2.95        5.59      3.05 o 
  -5   0  11       53.93       71.43      8.32 o 
  -4   0  11       61.19       57.76      6.89 o 
  -3   0  11       63.78       49.21      3.67 o 
  -2   0  11      181.88      177.14      5.49 o 
  -1   0  11      787.72      773.55      6.15 o 
   0   0  11      738.39      689.81      5.59 o 
   1   0  11       67.65       68.51      4.03 o 
   2   0  11        2.38        1.95      2.29 o 
   3   0  11       18.17       16.79      2.46 o 
   4   0  11       21.36       22.99      2.68 o 
   5   0  11        7.57        9.64      3.41 o 
  -5   1  11        0.07       -5.21      5.21 o 
  -4   1  11        4.77        7.35      3.04 o 
  -3   1  11        3.55        1.88      2.88 o 
  -2   1  11      428.18      406.83      9.75 o 
  -1   1  11       11.30       13.46      2.11 o 
   0   1  11       27.99       34.68      2.08 o 
   1   1  11      122.03      122.60      3.72 o 
   2   1  11       30.86       25.21      2.31 o 
   3   1  11       58.32       57.59      2.80 o 
   4   1  11        3.80        6.19      2.44 o 
   5   1  11      196.29      198.61      8.58 o 
   6   1  11      120.14      158.66     17.37 o 
  -5   2  11       11.08        9.98      3.56 o 
  -4   2  11       20.75       21.62      3.07 o 
  -3   2  11        1.12       -1.50      2.54 o 
  -2   2  11        4.68        4.19      2.46 o 
  -1   2  11     2316.87     2278.90     14.53 o 
   0   2  11      150.78      137.53      2.97 o 
   1   2  11       87.70       84.89      2.52 o 
   2   2  11        2.34        6.59      2.74 o 
   3   2  11       11.25        9.88      2.24 o 
   4   2  11       15.23       15.78      2.67 o 
   5   2  11       86.06       82.38      4.28 o 
   6   2  11        5.07       11.40      3.76 o 
  -5   3  11       12.51       18.88      4.16 o 
  -4   3  11        0.14       -0.46      2.72 o 
  -3   3  11      121.75      113.79      4.05 o 
  -2   3  11      335.95      337.77      5.39 o 
  -1   3  11      337.05      334.87      6.21 o 
   0   3  11      205.38      192.09      3.23 o 
   1   3  11        3.65        5.40      1.40 o 
   2   3  11        2.67        3.97      2.02 o 
   3   3  11      232.05      225.72      4.70 o 
   4   3  11      139.82      140.17      4.25 o 
   5   3  11       51.98       58.58      6.24 o 
   6   3  11       63.98       56.19      4.69 o 
  -5   4  11        1.27        9.86      3.97 o 
  -4   4  11      268.78      239.14      9.97 o 
  -3   4  11       16.94       14.60      2.69 o 
  -2   4  11        0.53       -0.48      2.35 o 
  -1   4  11       87.59       86.10      3.25 o 
   0   4  11       52.93       52.30      2.42 o 
   1   4  11        0.00        0.13      1.51 o 
   2   4  11      110.37      115.17      3.56 o 
   3   4  11      547.17      565.50      6.46 o 
   4   4  11      145.10      148.64      4.97 o 
   5   4  11       13.88        9.60      3.81 o 
   6   4  11       18.90       18.06      4.13 o 
  -5   5  11       71.38       70.13      4.35 o 
  -4   5  11      206.22      188.14      5.14 o 
  -3   5  11        8.10        9.68      2.65 o 
  -2   5  11      218.29      222.71      7.19 o 
  -1   5  11      353.24      347.15      5.76 o 
   0   5  11       22.91       21.96      2.29 o 
   1   5  11       29.38       29.19      1.86 o 
   2   5  11       21.94       19.26      2.31 o 
   3   5  11      394.86      381.98      5.50 o 
   4   5  11      379.77      389.87      5.79 o 
   5   5  11      125.44      109.03      5.31 o 
   6   5  11        0.46       -0.23      4.23 o 
  -5   6  11       37.13       33.03      3.42 o 
  -4   6  11       11.99        9.83      3.01 o 
  -3   6  11      118.32      123.44      4.80 o 
  -2   6  11        1.16        0.44      2.41 o 
  -1   6  11       34.79       34.01      2.88 o 
   0   6  11      568.99      566.40      6.09 o 
   1   6  11        0.03        2.58      1.55 o 
   2   6  11       48.36       53.25      2.57 o 
   3   6  11        3.45        3.35      2.37 o 
   4   6  11       42.43       48.39      3.08 o 
   5   6  11       52.97       53.11      4.41 o 
   6   6  11       44.42       42.99      4.59 o 
  -5   7  11       30.11       20.97      8.52 o 
  -4   7  11        9.10        5.24      3.40 o 
  -3   7  11       20.35       19.07      2.99 o 
  -2   7  11       44.78       48.01      3.15 o 
  -1   7  11        0.10       -1.46      2.64 o 
   0   7  11      119.85      108.34      3.56 o 
   1   7  11       78.53       85.49      2.51 o 
   2   7  11        8.22        7.42      1.79 o 
   3   7  11       94.98       98.44      3.53 o 
   4   7  11      445.87      451.00      7.24 o 
   5   7  11       19.33       22.12      4.14 o 
   6   7  11      116.12      116.40      6.04 o 
  -4   8  11        2.32        1.43      3.37 o 
  -3   8  11       19.67       26.04      4.75 o 
  -2   8  11      145.12      153.26      4.29 o 
  -1   8  11       91.76       99.14      3.49 o 
   0   8  11       41.68       34.72      2.59 o 
   1   8  11       16.86       15.53      2.37 o 
   2   8  11       34.22       32.35      2.73 o 
   3   8  11      126.88      125.57      4.08 o 
   4   8  11       90.46      105.98      4.38 o 
   5   8  11      183.71      189.16      6.98 o 
   6   8  11       42.18       49.25      5.07 o 
  -4   9  11        3.39       -3.29      3.29 o 
  -3   9  11      127.76      136.08      5.64 o 
  -2   9  11        6.63        8.81      2.95 o 
  -1   9  11       19.85       19.98      3.50 o 
   0   9  11       28.97       22.40      2.99 o 
   1   9  11        5.96        6.08      2.27 o 
   2   9  11        7.42        8.09      1.86 o 
   3   9  11      125.69      130.35      4.32 o 
   4   9  11        0.14        2.02      3.89 o 
   5   9  11       48.82       44.66      4.53 o 
   6   9  11       10.31       11.68      4.35 o 
  -4  10  11        0.09       -5.03      5.03 o 
  -3  10  11      187.69      191.43      5.70 o 
  -2  10  11       27.13       29.96      3.37 o 
  -1  10  11        5.40        6.73      2.90 o 
   0  10  11        0.20        5.97      2.75 o 
   1  10  11        8.15       11.70      2.77 o 
   2  10  11      162.28      159.87      5.97 o 
   3  10  11      486.61      497.34      6.40 o 
   4  10  11       31.84       41.22      8.21 o 
   5  10  11        6.76        9.74      4.09 o 
  -4  11  11        0.01       -3.28      6.55 o 
  -3  11  11      180.30      189.57      5.80 o 
  -2  11  11       48.44       54.40      3.76 o 
  -1  11  11       18.05       18.11      3.19 o 
   0  11  11       39.42       45.83      3.46 o 
   1  11  11      120.04      111.41      4.38 o 
   2  11  11       27.76       21.09      3.16 o 
   3  11  11      123.77      125.77      5.36 o 
   4  11  11        0.04        0.23      3.81 o 
   5  11  11      379.57      387.48     16.72 o 
  -3  12  11       34.99       36.78      4.82 o 
  -2  12  11        0.38        2.73      3.03 o 
  -1  12  11       21.47       16.55      3.37 o 
   0  12  11       19.45       20.59      3.18 o 
   1  12  11        8.26        7.70      3.31 o 
   2  12  11      113.16      116.99      4.65 o 
   3  12  11        3.81        7.64      3.05 o 
   4  12  11        1.65        4.31      4.72 o 
   5  12  11        4.66        3.60      5.90 o 
  -3  13  11        0.30        1.93      3.25 o 
  -2  13  11        5.23        1.71      3.15 o 
  -1  13  11        6.67       10.07      3.24 o 
   0  13  11        1.13        2.70      3.19 o 
   1  13  11       98.84      106.98      4.72 o 
   2  13  11        1.35       -2.33      2.99 o 
   3  13  11        1.26        5.70      4.53 o 
   4  13  11        1.26       -4.31      4.72 o 
   5  13  11        5.51        1.25     12.13 o 
  -2  14  11       31.90       31.32      3.70 o 
  -1  14  11        4.76        7.06      6.62 o 
   0  14  11       23.16       21.93      3.53 o 
   1  14  11       27.45       38.32      6.81 o 
   2  14  11      397.98      388.19      9.23 o 
   3  14  11      277.91      249.18     13.76 o 
   4  14  11        7.95       13.71      5.33 o 
  -2  15  11        2.86        3.87      5.03 o 
  -1  15  11       67.40       64.11      4.28 o 
   0  15  11       18.38       20.56      3.49 o 
   1  15  11       87.11       93.60      4.86 o 
   2  15  11      527.22      475.77     12.77 o 
   3  15  11      199.11      186.81     15.73 o 
   4  15  11        0.01        0.92      4.85 o 
  -1  16  11       71.43       67.36      4.65 o 
   0  16  11       19.19       20.32      3.78 o 
   1  16  11       39.03       38.39      4.13 o 
   2  16  11       15.95        6.62      3.73 o 
   3  16  11       41.41       42.96      6.24 o 
   1  17  11       29.14       36.05      9.83 o 
  -1  -8  12       42.76       40.74      5.43 o 
   0  -8  12      136.61      159.49     13.03 o 
   1  -8  12       11.62       12.00      4.16 o 
  -2  -7  12        0.56        8.81      3.82 o 
  -1  -7  12        3.52       10.04      4.89 o 
   0  -7  12        0.99        6.89      5.77 o 
   1  -7  12        4.08        7.59      3.56 o 
   2  -7  12        0.84       -3.36      3.36 o 
  -3  -6  12       67.46       99.13      8.19 o 
  -2  -6  12        0.10       -0.36      3.56 o 
  -1  -6  12        0.53        2.68      3.90 o 
   0  -6  12       62.85       58.87      4.64 o 
   1  -6  12       19.49       26.28      4.18 o 
   2  -6  12        0.20        2.40      5.23 o 
   3  -6  12        1.26       -0.15      5.96 o 
  -3  -5  12       11.89       16.98      5.73 o 
  -2  -5  12       26.20       37.04      6.24 o 
  -1  -5  12       99.29      102.97      4.87 o 
   0  -5  12       24.32       30.11      3.71 o 
   1  -5  12        4.23        8.93      3.43 o 
   2  -5  12       15.43       14.07      5.01 o 
   3  -5  12        8.57        4.27      3.59 o 
  -4  -4  12       35.81       55.14      7.44 o 
  -3  -4  12        2.16        2.10      6.92 o 
  -2  -4  12       13.33       16.09      3.58 o 
  -1  -4  12       15.99       10.90      3.58 o 
   0  -4  12        5.92        6.58      3.09 o 
   1  -4  12      127.39      131.52      5.77 o 
   2  -4  12       56.85       51.32      5.16 o 
   3  -4  12       14.51       11.89      3.56 o 
   4  -4  12       64.89       78.79      6.15 o 
  -4  -3  12        3.58        7.51      3.11 o 
  -3  -3  12        0.00        1.69      3.70 o 
  -2  -3  12       58.39       64.51      6.86 o 
  -1  -3  12       46.32       52.82      3.86 o 
   0  -3  12       13.36       13.53      3.21 o 
   1  -3  12        0.32        4.92      3.09 o 
   2  -3  12       11.83        3.06      5.77 o 
   3  -3  12      187.91      165.26      6.34 o 
   4  -3  12        5.74        2.96      3.32 o 
  -4  -2  12       32.91       28.67      4.00 o 
  -3  -2  12        0.23        1.83      3.02 o 
  -2  -2  12       45.24       43.13      3.19 o 
  -1  -2  12        2.70        6.30      2.58 o 
   0  -2  12      276.66      281.22      6.26 o 
   1  -2  12      770.38      647.96      8.27 o 
   2  -2  12      201.37      182.53      5.64 o 
   3  -2  12        2.53       -0.12      3.24 o 
   4  -2  12       10.23       11.33      3.35 o 
   5  -2  12       73.64       70.13      9.83 o 
  -4  -1  12        6.88        2.87      4.92 o 
  -3  -1  12       20.95       19.24      3.47 o 
  -2  -1  12        0.04        1.06      2.69 o 
  -1  -1  12       60.99       65.18      3.02 o 
   0  -1  12      574.83      551.08      5.94 o 
   1  -1  12       37.25       35.93      2.78 o 
   2  -1  12      250.38      209.87     10.03 o 
   3  -1  12       11.72        5.93      3.13 o 
   4  -1  12        0.12       -2.65      2.65 o 
   5  -1  12       34.28       34.83      3.46 o 
  -4   0  12       47.32       43.70      7.00 o 
  -3   0  12       10.37        5.78      3.94 o 
  -2   0  12       21.14       19.61      2.89 o 
  -1   0  12       69.54       67.80      3.36 o 
   0   0  12      180.56      163.93      3.85 o 
   1   0  12       23.03       17.68      2.57 o 
   2   0  12       85.35       62.36      3.20 o 
   3   0  12        0.16       -2.64      2.64 o 
   4   0  12        3.82        3.76      2.82 o 
   5   0  12        8.86        6.29      3.46 o 
  -5   1  12        7.94        3.28     13.76 o 
  -4   1  12        1.37       -1.07      3.76 o 
  -3   1  12        2.81       -2.90      2.91 o 
  -2   1  12        4.40        5.30      2.81 o 
  -1   1  12      134.51      130.98      4.12 o 
   0   1  12     1286.15     1228.87      7.92 o 
   1   1  12       70.46       59.67      3.05 o 
   2   1  12       31.95       28.96      2.66 o 
   3   1  12        2.90        2.78      2.37 o 
   4   1  12      131.79      125.53      4.00 o 
   5   1  12       61.77       62.87      3.78 o 
  -5   2  12       35.93       45.00      4.38 o 
  -4   2  12        4.47        6.74      3.75 o 
  -3   2  12       60.57       60.37      3.56 o 
  -2   2  12      972.30      922.45      8.86 o 
  -1   2  12     3442.95     3364.72     20.03 o 
   0   2  12        5.67        5.22      1.84 o 
   1   2  12       22.02       21.53      2.54 o 
   2   2  12       21.70       18.93      2.83 o 
   3   2  12        7.30        3.64      2.37 o 
   4   2  12      101.20      100.85      3.59 o 
   5   2  12       16.42       18.97      3.17 o 
  -5   3  12       31.50       54.67      5.75 o 
  -4   3  12       10.31       11.05      3.20 o 
  -3   3  12       29.20       29.19      3.45 o 
  -2   3  12      269.10      257.77      5.30 o 
  -1   3  12      691.38      680.87      7.16 o 
   0   3  12        8.04        5.12      2.13 o 
   1   3  12       31.47       30.77      2.31 o 
   2   3  12        5.91        4.89      2.16 o 
   3   3  12       16.59       21.39      2.47 o 
   4   3  12       58.96       54.93      3.38 o 
   5   3  12       17.62       25.26      4.92 o 
  -5   4  12       12.27       15.73      5.56 o 
  -4   4  12        0.12       -2.75      2.75 o 
  -3   4  12        0.08        2.96      2.75 o 
  -2   4  12      364.87      371.81      5.94 o 
  -1   4  12      371.84      347.45      5.41 o 
   0   4  12       29.26       31.89      2.64 o 
   1   4  12      154.34      141.55      2.79 o 
   2   4  12        0.04       -0.71      2.01 o 
   3   4  12       69.95       70.77      3.61 o 
   4   4  12       72.91       75.87      3.68 o 
   5   4  12       21.49       25.26      6.43 o 
   6   4  12        1.96       10.49      7.86 o 
  -4   5  12        6.50        7.56      2.89 o 
  -3   5  12       72.75       66.03      3.59 o 
  -2   5  12       49.17       51.54      3.10 o 
  -1   5  12        0.59        0.31      2.68 o 
   0   5  12       59.13       55.18      5.30 o 
   1   5  12      114.53      104.87      3.17 o 
   2   5  12       91.95      101.52      3.49 o 
   3   5  12      349.52      347.78      5.49 o 
   4   5  12        4.36        4.61      4.45 o 
   5   5  12      229.61      237.31      6.38 o 
   6   5  12        3.69       -6.55      7.21 o 
  -4   6  12       11.03       11.16      3.34 o 
  -3   6  12        8.55       14.56      3.26 o 
  -2   6  12      465.16      467.89      7.16 o 
  -1   6  12      302.65      308.59      5.88 o 
   0   6  12      237.98      243.58      5.22 o 
   1   6  12       81.83       85.38      3.36 o 
   2   6  12       43.15       52.58      2.93 o 
   3   6  12       14.71       23.96      2.81 o 
   4   6  12       68.01       74.68      3.64 o 
   5   6  12      255.29      248.88      6.48 o 
   6   6  12       11.25        5.90      7.21 o 
  -4   7  12      106.06      104.73      4.74 o 
  -3   7  12       25.56       29.09      3.34 o 
  -2   7  12       15.17       14.48      2.85 o 
  -1   7  12        4.42        7.46      2.64 o 
   0   7  12      110.86      118.16      3.73 o 
   1   7  12       71.93       75.54      3.56 o 
   2   7  12        3.85        1.87      2.31 o 
   3   7  12        0.07       -2.42      2.42 o 
   4   7  12      303.88      312.32      6.49 o 
   5   7  12       10.35       15.67      5.96 o 
   6   7  12       77.06       68.82      9.18 o 
  -4   8  12       17.57       12.38      3.59 o 
  -3   8  12      204.36      189.27      6.51 o 
  -2   8  12      137.52      139.69      5.78 o 
  -1   8  12        3.13        3.24      2.39 o 
   0   8  12       24.57       31.08      2.66 o 
   1   8  12        9.62       10.56      2.33 o 
   2   8  12       30.64       31.74      2.72 o 
   3   8  12       41.76       41.54      3.14 o 
   4   8  12     1203.13     1204.97     11.80 o 
   5   8  12      157.24      174.43     12.80 o 
  -4   9  12        3.43        1.26      9.13 o 
  -3   9  12      111.09      117.19      5.48 o 
  -2   9  12      260.92      232.14      6.04 o 
  -1   9  12       31.40       33.13      3.31 o 
   0   9  12       58.46       60.03      3.51 o 
   1   9  12        0.06        0.89      2.27 o 
   2   9  12        1.28       -0.24      2.62 o 
   3   9  12       43.40       45.62      3.10 o 
   4   9  12       46.31       54.05      3.76 o 
   5   9  12       23.35       26.08      4.91 o 
  -4  10  12       33.95       22.28      7.86 o 
  -3  10  12      279.09      282.33     11.78 o 
  -2  10  12      160.65      169.07      5.53 o 
  -1  10  12        2.35        3.97      3.03 o 
   0  10  12       12.85       10.12      3.09 o 
   1  10  12      187.42      177.57      6.15 o 
   2  10  12       35.68       42.28      3.53 o 
   3  10  12        5.10        2.47      3.12 o 
   4  10  12       33.32       29.40      4.80 o 
   5  10  12       64.57       64.53      5.13 o 
  -3  11  12        1.89        2.85      4.84 o 
  -2  11  12       73.21       68.54      4.16 o 
  -1  11  12        0.15       -2.90      2.90 o 
   0  11  12       27.54       39.87      3.53 o 
   1  11  12       32.00       32.24      3.38 o 
   2  11  12       81.25       74.90      3.99 o 
   3  11  12      278.92      274.47      7.12 o 
   4  11  12        1.33        4.03      4.72 o 
   5  11  12       10.79        7.23      4.46 o 
  -3  12  12       22.94       24.80      3.72 o 
  -2  12  12       82.63       79.57      4.28 o 
  -1  12  12       38.55       35.27      3.78 o 
   0  12  12        1.72        4.17      3.18 o 
   1  12  12       51.48       58.16      3.98 o 
   2  12  12      220.76      216.27      6.03 o 
   3  12  12      191.18      191.99     14.75 o 
   4  12  12        0.05        9.00      4.85 o 
   5  12  12        5.08       14.15     13.44 o 
  -2  13  12       16.28       17.43      3.62 o 
  -1  13  12       52.01       50.09      4.92 o 
   0  13  12       17.73       19.39      3.97 o 
   1  13  12       84.86       76.81      5.62 o 
   2  13  12      322.55      305.57      8.03 o 
   3  13  12      292.17      270.68     15.73 o 
   4  13  12       18.61       24.85      5.45 o 
  -2  14  12       35.90       34.61      4.79 o 
  -1  14  12        7.68        7.77      3.58 o 
   0  14  12       88.66       87.60      4.50 o 
   1  14  12       56.99       68.70      4.46 o 
   2  14  12      150.73      154.72     11.58 o 
   3  14  12      209.17      178.27     13.11 o 
   4  14  12       14.44       20.32      8.52 o 
  -1  15  12       29.79       34.86      3.90 o 
   0  15  12       69.46       72.02      7.95 o 
   1  15  12        5.40        7.51      6.53 o 
   2  15  12        0.77        4.61      4.40 o 
   3  15  12       69.67       73.41     10.49 o 
   0  16  12        7.23        7.54      3.97 o 
   1  16  12        6.54       10.85      3.83 o 
   2  16  12       57.68       63.24      7.80 o 
  -1  -7  13      116.42      131.08      6.89 o 
   0  -7  13       24.58       39.99      4.24 o 
   1  -7  13       10.28       11.21      3.85 o 
  -2  -6  13       47.92       64.72      5.83 o 
  -1  -6  13        0.50        9.02      4.37 o 
   0  -6  13       12.80       15.15      3.88 o 
   1  -6  13       27.66       20.68      3.99 o 
   2  -6  13        2.39        7.88      3.70 o 
  -3  -5  13        0.33       -5.78      5.78 o 
  -2  -5  13       89.71      122.99      6.53 o 
  -1  -5  13       17.60       32.07      4.78 o 
   0  -5  13      134.63      136.53      5.43 o 
   1  -5  13        3.36        5.41      4.35 o 
   2  -5  13        0.25        1.93      4.45 o 
   3  -5  13       25.20       41.61      4.92 o 
  -3  -4  13      490.42      599.80     16.55 o 
  -2  -4  13       14.93       18.35      4.72 o 
  -1  -4  13        0.21        2.12      6.37 o 
   0  -4  13        0.20       -2.65      3.25 o 
   1  -4  13        4.07        2.54      4.19 o 
   2  -4  13        0.09        5.36      3.56 o 
   3  -4  13      124.11      147.13      5.92 o 
  -3  -3  13        5.46       11.50      5.34 o 
  -2  -3  13        9.98       14.73      4.66 o 
  -1  -3  13       13.31       18.70      3.51 o 
   0  -3  13       10.56        7.48      3.77 o 
   1  -3  13       11.64       16.45      3.49 o 
   2  -3  13       28.82       24.88      3.69 o 
   3  -3  13       10.39        5.12      4.82 o 
   4  -3  13      112.63      129.40      5.44 o 
  -4  -2  13       68.22       86.09      5.09 o 
  -3  -2  13       25.47       32.19      4.53 o 
  -2  -2  13        2.37        8.76      5.96 o 
  -1  -2  13        4.28        1.23      5.27 o 
   0  -2  13       14.61       16.35      3.38 o 
   1  -2  13       77.45       70.83      4.06 o 
   2  -2  13       48.16       40.62      3.81 o 
   3  -2  13        3.60       -3.16      3.16 o 
   4  -2  13        0.73        0.39      4.07 o 
  -4  -1  13       10.48        5.93      3.81 o 
  -3  -1  13        0.30       -1.12      2.93 o 
  -2  -1  13        8.70        5.94      2.99 o 
  -1  -1  13       26.78       31.32      3.78 o 
   0  -1  13       27.66       28.90      2.91 o 
   1  -1  13       53.96       35.82      3.66 o 
   2  -1  13      198.44      178.34      5.61 o 
   3  -1  13        8.75        7.87      3.32 o 
   4  -1  13        9.96       11.52      3.56 o 
  -4   0  13        4.92        2.51      3.66 o 
  -3   0  13        2.84        2.54      3.14 o 
  -2   0  13       40.55       35.66      3.29 o 
  -1   0  13        3.87        2.15      2.73 o 
   0   0  13      622.40      613.04      6.92 o 
   1   0  13      101.83       86.42      3.56 o 
   2   0  13       27.03       35.50      3.03 o 
   3   0  13      198.24      172.92      6.43 o 
   4   0  13       74.07       78.74      3.99 o 
   5   0  13       19.48       10.86      4.68 o 
  -4   1  13        0.07       -0.24      5.30 o 
  -3   1  13        3.00       -2.24      3.18 o 
  -2   1  13       88.02       83.80      3.93 o 
  -1   1  13        7.67        8.10      2.73 o 
   0   1  13      130.51      117.27      4.08 o 
   1   1  13        6.27        6.63      2.57 o 
   2   1  13      170.13      152.98      4.59 o 
   3   1  13       35.59       37.06      2.88 o 
   4   1  13       13.35       19.80      2.90 o 
   5   1  13        5.62        6.24      6.24 o 
  -4   2  13       29.65       32.93      3.67 o 
  -3   2  13       41.15       55.44      3.74 o 
  -2   2  13       76.46       65.98      3.66 o 
  -1   2  13      249.50      254.81      5.34 o 
   0   2  13      120.65      123.14      4.08 o 
   1   2  13       45.15       42.85      3.05 o 
   2   2  13      172.40      153.70      5.60 o 
   3   2  13        0.02        4.85      2.37 o 
   4   2  13      152.03      162.40      4.62 o 
   5   2  13        0.15        1.19      3.68 o 
  -4   3  13       22.72       22.08      3.38 o 
  -3   3  13       63.22       61.27      3.86 o 
  -2   3  13       33.37       35.48      3.25 o 
  -1   3  13       38.51       36.45      3.51 o 
   0   3  13      397.63      394.38      5.80 o 
   1   3  13        0.01        1.28      2.49 o 
   2   3  13       56.15       51.46      2.77 o 
   3   3  13       10.66        7.88      2.41 o 
   4   3  13      163.69      161.99      5.10 o 
   5   3  13        0.01       -1.09      3.11 o 
  -4   4  13       22.87       14.95      3.48 o 
  -3   4  13       11.81       15.72      3.06 o 
  -2   4  13      204.69      198.59      5.20 o 
  -1   4  13      614.95      618.04      7.30 o 
   0   4  13      145.82      144.23      4.42 o 
   1   4  13        0.54        0.07      3.78 o 
   2   4  13        2.85        0.13      2.14 o 
   3   4  13       19.43       21.18      2.56 o 
   4   4  13       28.38       21.91      3.08 o 
   5   4  13        6.36       10.43      3.69 o 
  -4   5  13        2.69        2.68      3.15 o 
  -3   5  13        3.57        4.70      3.13 o 
  -2   5  13      379.80      390.35      6.35 o 
  -1   5  13       14.11       19.05      2.89 o 
   0   5  13       58.09       60.08      3.18 o 
   1   5  13        0.91        2.61      2.41 o 
   2   5  13       28.05       24.68      2.45 o 
   3   5  13       23.20       23.32      2.99 o 
   4   5  13       59.41       65.84      3.90 o 
   5   5  13      280.96      287.74      7.04 o 
  -4   6  13       24.78       28.95      4.25 o 
  -3   6  13        0.08       -0.45      2.72 o 
  -2   6  13        0.70        1.41      2.85 o 
  -1   6  13      862.22      845.10     10.60 o 
   0   6  13      571.18      569.84      7.69 o 
   1   6  13       16.57       16.91      3.13 o 
   2   6  13        9.34        4.98      2.54 o 
   3   6  13        0.85        0.39      2.73 o 
   4   6  13        2.19        2.22      2.84 o 
   5   6  13      106.70      108.29      4.99 o 
  -4   7  13       11.25        7.47      3.97 o 
  -3   7  13        2.73        5.04      3.06 o 
  -2   7  13      549.08      558.83      8.00 o 
  -1   7  13      278.83      262.58      5.78 o 
   0   7  13      378.28      363.73      6.62 o 
   1   7  13        0.37       -1.35      2.84 o 
   2   7  13        0.13        1.91      2.92 o 
   3   7  13       21.99       24.25      2.89 o 
   4   7  13      271.45      286.73      6.73 o 
   5   7  13      196.66      195.42      9.84 o 
  -4   8  13       30.81       26.81      7.95 o 
  -3   8  13      256.74      254.22     10.37 o 
  -2   8  13       25.66       31.53      4.19 o 
  -1   8  13      128.87      128.63      4.87 o 
   0   8  13       11.75        9.31      2.64 o 
   1   8  13       51.04       47.92      3.20 o 
   2   8  13       60.63       61.79      4.78 o 
   3   8  13      416.50      405.33      6.07 o 
   4   8  13       18.14       16.27      3.32 o 
   5   8  13       80.45       80.87      6.03 o 
  -3   9  13       32.91       37.87      4.43 o 
  -2   9  13       82.61       91.15      5.11 o 
  -1   9  13       36.19       44.19      5.20 o 
   0   9  13       55.73       57.42      3.76 o 
   1   9  13        0.32        2.58      2.52 o 
   2   9  13        0.00       -1.64      3.64 o 
   3   9  13       65.03       60.43      3.44 o 
   4   9  13      201.68      213.34      6.16 o 
   5   9  13       76.86       80.20      4.92 o 
  -3  10  13      174.16      184.30      7.00 o 
  -2  10  13       97.83       96.75      5.21 o 
  -1  10  13       11.24        3.95      3.24 o 
   0  10  13      382.08      379.25      6.97 o 
   1  10  13       49.28       52.74      3.78 o 
   2  10  13       31.40       20.08      5.10 o 
   3  10  13       29.71       30.26      5.56 o 
   4  10  13       64.67       61.14      4.17 o 
   5  10  13        2.10        9.97      9.77 o 
  -3  11  13       87.52       83.31      6.04 o 
  -2  11  13       93.66       94.11      6.40 o 
  -1  11  13       15.88       17.40      3.42 o 
   0  11  13        5.98        2.63      3.69 o 
   1  11  13        4.61        5.94      3.11 o 
   2  11  13        0.05       -5.57      6.23 o 
   3  11  13       11.64        7.07      5.31 o 
   4  11  13       32.14       31.65      5.33 o 
   5  11  13       76.02       76.39      6.87 o 
  -2  12  13      127.99      129.85      5.37 o 
  -1  12  13        5.13        8.60      3.31 o 
   0  12  13       55.37       49.65      4.10 o 
   1  12  13        3.42       -1.25      5.09 o 
   2  12  13       44.12       47.52      6.02 o 
   3  12  13       64.20       57.03      8.52 o 
   4  12  13       51.48       56.89      6.61 o 
  -2  13  13        0.52       -0.94      3.42 o 
  -1  13  13        8.31        7.28      3.42 o 
   0  13  13        7.08       11.67      3.43 o 
   1  13  13       13.30        9.50      3.69 o 
   2  13  13        0.08        3.09      8.39 o 
   3  13  13       21.10       15.73      8.52 o 
   4  13  13       55.53       58.33     10.49 o 
  -1  14  13        4.71        7.34      3.66 o 
   0  14  13        1.64        2.67      3.31 o 
   1  14  13        0.57       -3.44      3.44 o 
   2  14  13      107.66      104.67      7.06 o 
   3  14  13       13.50       15.07      7.86 o 
  -1  15  13       27.54       21.11      4.82 o 
   0  15  13        6.15        8.45      5.18 o 
   1  15  13       37.00       39.83      4.27 o 
   2  15  13        1.07       -2.09      9.76 o 
   3  15  13      158.36      146.81     11.80 o 
   1  16  13       40.05       34.87      4.20 o 
   0  -6  14       52.12       62.54      7.17 o 
  -2  -5  14       58.14       91.10     11.14 o 
  -1  -5  14       55.62       67.32      7.37 o 
   0  -5  14        1.62        4.43      4.37 o 
   1  -5  14        6.78        6.45      4.07 o 
   2  -5  14       26.46       29.94      6.77 o 
  -2  -4  14        0.15        5.39      4.62 o 
  -1  -4  14       11.22       16.49      7.86 o 
   0  -4  14       47.63       50.47      5.16 o 
   1  -4  14       34.28       26.92      4.13 o 
   2  -4  14        4.15        2.29      3.76 o 
  -3  -3  14        0.32        9.62      4.98 o 
  -2  -3  14        2.92        7.62      4.78 o 
  -1  -3  14        4.22        1.77      5.31 o 
   0  -3  14        8.51        8.72      4.99 o 
   1  -3  14       38.76       39.57      4.10 o 
   2  -3  14       12.57        5.87      3.64 o 
   3  -3  14       85.47       91.20      5.05 o 
  -3  -2  14       69.56       89.44      8.89 o 
  -2  -2  14        0.00        3.50      4.51 o 
  -1  -2  14        7.69       15.57      5.78 o 
   0  -2  14       24.03       21.99      4.33 o 
   1  -2  14        6.44        6.45      3.43 o 
   2  -2  14        0.00       -2.03      3.32 o 
   3  -2  14       20.83       19.66      6.62 o 
  -3  -1  14        0.90        8.95      4.28 o 
  -2  -1  14       10.29        8.77      3.66 o 
  -1  -1  14      196.91      200.33     11.47 o 
   0  -1  14        0.11       10.17      5.31 o 
   1  -1  14       21.92       26.28      3.66 o 
   2  -1  14        0.03        0.41      3.52 o 
   3  -1  14       93.38       74.84      7.76 o 
   4  -1  14        1.57        0.76      3.50 o 
  -3   0  14        0.30        2.67      3.73 o 
  -2   0  14        0.18        3.66      3.07 o 
  -1   0  14       66.04       60.37      4.20 o 
   0   0  14       47.26       62.09      4.82 o 
   1   0  14       18.10       19.95      3.01 o 
   2   0  14        1.27        4.79      3.41 o 
   3   0  14       12.43        9.67      3.47 o 
   4   0  14       95.03      121.35      4.64 o 
  -4   1  14        0.08       -5.80      6.47 o 
  -3   1  14        4.83        1.30      5.18 o 
  -2   1  14        8.89       11.17      3.41 o 
  -1   1  14       14.91       12.93      4.59 o 
   0   1  14      116.38      128.38      5.87 o 
   1   1  14      174.97      181.84      5.34 o 
   2   1  14       16.77       15.43      2.81 o 
   3   1  14      136.00      118.95      6.15 o 
   4   1  14        2.84        0.54      3.13 o 
  -4   2  14       43.28       46.32      4.50 o 
  -3   2  14       12.83       15.53      5.98 o 
  -2   2  14        9.07        2.55      3.11 o 
  -1   2  14       19.59       17.13      3.08 o 
   0   2  14      347.72      347.12      7.99 o 
   1   2  14      575.78      516.98      7.78 o 
   2   2  14      165.62      149.61      4.74 o 
   3   2  14        0.42        0.40      2.61 o 
   4   2  14       10.11       13.64      2.98 o 
  -4   3  14        2.71        0.61      5.05 o 
  -3   3  14        0.14        1.11      3.17 o 
  -2   3  14       62.25       55.36      3.60 o 
  -1   3  14       48.57       46.00      3.40 o 
   0   3  14      135.54      138.32      7.89 o 
   1   3  14      103.61      102.73      4.50 o 
   2   3  14       57.77       58.86      3.44 o 
   3   3  14       25.90       16.08      3.47 o 
   4   3  14        0.02        2.90      2.68 o 
   5   3  14       25.88       29.22      3.67 o 
  -4   4  14        6.45        2.82      3.95 o 
  -3   4  14       34.85       35.59      3.58 o 
  -2   4  14       26.29       24.52      4.62 o 
  -1   4  14        7.16        3.02      2.76 o 
   0   4  14        1.87        2.04      2.95 o 
   1   4  14       73.99       77.14      5.00 o 
   2   4  14      280.65      236.98      4.57 o 
   3   4  14        0.37        0.04      2.50 o 
   4   4  14        0.52       -0.17      2.66 o 
   5   4  14        0.83        3.93      3.21 o 
  -4   5  14        0.86       -3.07      3.07 o 
  -3   5  14        5.39        7.47      4.69 o 
  -2   5  14       75.27       80.99      3.89 o 
  -1   5  14      157.72      164.34      4.92 o 
   0   5  14      476.25      469.83      6.51 o 
   1   5  14      145.04      142.25      6.43 o 
   2   5  14       54.28       47.11      3.27 o 
   3   5  14        5.29        8.60      2.59 o 
   4   5  14       19.48       20.73      3.15 o 
   5   5  14      247.56      251.50      9.37 o 
  -4   6  14        0.15        9.38      5.31 o 
  -3   6  14        0.74        2.23      4.89 o 
  -2   6  14       97.55      103.98      4.20 o 
  -1   6  14     1361.38     1353.71     11.32 o 
   0   6  14       20.78       21.82      3.35 o 
   1   6  14       52.94       55.93      4.76 o 
   2   6  14        7.57        6.53      3.13 o 
   3   6  14       62.72       60.47      3.48 o 
   4   6  14       87.41       89.31      4.14 o 
   5   6  14        0.01        3.06      3.69 o 
  -3   7  14       35.52       36.19      7.52 o 
  -2   7  14       16.65       24.04      3.59 o 
  -1   7  14      652.05      665.08      8.77 o 
   0   7  14        5.57        7.86      3.01 o 
   1   7  14       38.71       46.65      4.76 o 
   2   7  14        0.34       -1.06      5.00 o 
   3   7  14        9.62       14.25      2.95 o 
   4   7  14       47.78       43.57      4.01 o 
   5   7  14        9.34       10.67      4.64 o 
  -3   8  14       51.97       40.03      4.43 o 
  -2   8  14      202.00      211.73      7.12 o 
  -1   8  14       89.87       88.12      5.11 o 
   0   8  14       33.56       40.09      6.05 o 
   1   8  14      124.50      120.31      5.39 o 
   2   8  14        0.53       -3.90      3.90 o 
   3   8  14       13.15        8.90      3.38 o 
   4   8  14      110.69      101.40      4.65 o 
   5   8  14        0.01       -3.62      3.62 o 
  -3   9  14        7.17        3.29      3.85 o 
  -2   9  14        1.42        1.65      5.02 o 
  -1   9  14        6.67        3.42      3.69 o 
   0   9  14        0.00        1.12      2.99 o 
   1   9  14       72.15       67.08      4.80 o 
   2   9  14       79.65       89.57      6.70 o 
   3   9  14      107.12      103.41      8.22 o 
   4   9  14      132.13      133.38      5.17 o 
   5   9  14       60.55       63.82      7.66 o 
  -3  10  14        0.15        2.43      5.82 o 
  -2  10  14      356.09      364.71     18.47 o 
  -1  10  14       76.48       77.16      4.43 o 
   0  10  14      270.85      278.83      6.43 o 
   1  10  14        6.43        7.13      3.19 o 
   2  10  14       19.43       20.07      5.50 o 
   3  10  14       73.43       63.35      6.71 o 
   4  10  14        0.72        0.04      4.13 o 
  -2  11  14       44.24       52.96      4.75 o 
  -1  11  14       24.46       20.41      5.77 o 
   0  11  14       15.98       12.42      3.38 o 
   1  11  14       14.72       11.15      3.38 o 
   2  11  14        9.62       16.62      8.52 o 
   3  11  14        0.27        3.28      7.21 o 
   4  11  14       17.80       33.43      9.83 o 
  -2  12  14       10.78        4.19      3.51 o 
  -1  12  14       17.08       28.63      3.89 o 
   0  12  14        3.08        1.40      3.52 o 
   1  12  14        5.59        3.83      3.28 o 
   2  12  14        0.49       -2.34      6.55 o 
   3  12  14       21.63       25.09     16.71 o 
   4  12  14      354.35      356.54     17.04 o 
  -1  13  14        8.63        9.55      3.69 o 
   0  13  14       32.24       30.51      3.97 o 
   1  13  14        0.39       -3.14      4.82 o 
   2  13  14        9.68       15.40      5.56 o 
   3  13  14        2.27       14.42      8.52 o 
  -1  14  14       16.44       18.63      3.81 o 
   0  14  14        8.48        6.52      4.25 o 
   1  14  14       89.20       88.95      7.19 o 
   2  14  14        4.55        4.26      6.02 o 
   3  14  14       16.96       34.08      8.52 o 
   0  15  14       11.63        9.29      4.29 o 
   1  15  14       26.06       20.37      3.97 o 
   2  15  14       24.64       16.40     19.01 o 
  -1  -4  15        0.00       17.26      6.24 o 
   0  -4  15       84.11      104.25     11.80 o 
   1  -4  15      128.47      131.39      7.57 o 
  -2  -3  15        5.20       24.75      5.97 o 
  -1  -3  15      131.38      168.29      9.27 o 
   0  -3  15        3.68       16.36      6.24 o 
   1  -3  15       31.41       47.71      7.42 o 
   2  -3  15        0.27        0.37      4.64 o 
  -2  -2  15       25.93       34.50      6.24 o 
  -1  -2  15        0.97        8.23      5.78 o 
   0  -2  15       56.70       78.99      7.42 o 
   1  -2  15        3.14        3.54      3.66 o 
   2  -2  15        0.98        2.85      3.91 o 
   3  -2  15        0.10       -1.33      4.53 o 
  -3  -1  15        3.38        9.83      7.86 o 
  -2  -1  15      115.08      144.50     12.75 o 
  -1  -1  15        6.85       14.03      5.78 o 
   0  -1  15       32.01       42.91      6.71 o 
   1  -1  15        9.00        3.46      3.54 o 
   2  -1  15        0.25       -4.00      4.00 o 
   3  -1  15       11.14       11.90      3.81 o 
  -3   0  15      569.45      681.95      9.03 o 
  -2   0  15       38.24       33.81      4.20 o 
  -1   0  15        0.03        0.56      3.82 o 
   0   0  15        1.36        5.79      5.78 o 
   1   0  15        0.59        0.59      4.13 o 
   2   0  15        3.45        3.04      4.54 o 
   3   0  15      104.75      126.73      7.57 o 
  -3   1  15       57.77       85.62      7.04 o 
  -2   1  15       34.76       39.47      5.91 o 
  -1   1  15       23.04       23.29      4.33 o 
   0   1  15        7.02       14.70      3.82 o 
   1   1  15       14.87       16.39      3.51 o 
   2   1  15        0.64        2.68      3.22 o 
   3   1  15        4.04        7.71      3.56 o 
   4   1  15       23.91       26.57      4.23 o 
  -3   2  15        1.86        4.53      3.93 o 
  -2   2  15        2.11       -3.61      4.56 o 
  -1   2  15        0.32        7.79      4.13 o 
   0   2  15        1.06        8.47      3.95 o 
   1   2  15        8.71       14.91      4.13 o 
   2   2  15      216.63      181.16      8.87 o 
   3   2  15       27.87       31.41      3.45 o 
   4   2  15        0.12        0.50      3.82 o 
  -3   3  15        0.53       -2.77      3.28 o 
  -2   3  15       20.10       20.61      3.44 o 
  -1   3  15        7.57        8.31      3.14 o 
   0   3  15       30.71       34.64      4.62 o 
   1   3  15      183.14      173.20      7.01 o 
   2   3  15       57.85       58.87      4.28 o 
   3   3  15       19.52       24.08      2.88 o 
   4   3  15        1.75        2.37      2.86 o 
  -3   4  15        0.15        1.22      3.68 o 
  -2   4  15        1.47        1.71      3.21 o 
  -1   4  15       84.58       89.97      4.04 o 
   0   4  15      305.67      292.33      8.03 o 
   1   4  15       58.76       53.44      7.81 o 
   2   4  15        5.03       10.71      5.01 o 
   3   4  15       97.85       81.93      3.51 o 
   4   4  15       49.63       59.38      3.57 o 
  -3   5  15        8.56        6.82      3.37 o 
  -2   5  15        3.80        8.02      3.10 o 
  -1   5  15       28.32       34.21      3.34 o 
   0   5  15        3.25        2.06      4.13 o 
   1   5  15       73.14       78.84      8.23 o 
   2   5  15       68.25       63.47      4.20 o 
   3   5  15        1.12       -0.24      4.38 o 
   4   5  15       37.34       47.60      4.20 o 
  -3   6  15       66.16       71.01      4.19 o 
  -2   6  15       93.63       88.61      4.29 o 
  -1   6  15      226.95      224.42      7.30 o 
   0   6  15      194.53      204.75      7.85 o 
   1   6  15       18.91       14.99      4.50 o 
   2   6  15      191.32      187.20      7.27 o 
   3   6  15       15.78       24.27      3.71 o 
   4   6  15       78.85       81.82      4.20 o 
  -3   7  15        8.46        8.55      3.70 o 
  -2   7  15        3.00        9.56      3.84 o 
  -1   7  15       28.65       28.00      3.76 o 
   0   7  15       15.03       20.93      4.62 o 
   1   7  15        8.72       11.57      4.28 o 
   2   7  15       13.05       17.17      5.84 o 
   3   7  15        7.75       17.49      3.66 o 
   4   7  15      142.60      144.17      5.46 o 
  -3   8  15        0.02        6.97      6.43 o 
  -2   8  15       58.47       58.70      6.11 o 
  -1   8  15      130.96      128.23     10.29 o 
   0   8  15       28.20       35.84      4.48 o 
   1   8  15       84.52       80.65      5.27 o 
   2   8  15       11.35       17.48      4.84 o 
   3   8  15       23.00       24.47      4.66 o 
   4   8  15        1.51        0.05      5.26 o 
  -2   9  15      119.86      115.67      6.16 o 
  -1   9  15      101.51      111.79      5.77 o 
   0   9  15       76.95       81.50      6.39 o 
   1   9  15       53.86       50.41      6.24 o 
   2   9  15        8.17       11.49      4.40 o 
   3   9  15        1.24        0.94      6.27 o 
   4   9  15      162.12      155.12     13.11 o 
  -2  10  15        4.85        3.96      5.26 o 
  -1  10  15      107.45      105.64      6.15 o 
   0  10  15      624.85      630.59      9.09 o 
   1  10  15       55.83       60.83      6.91 o 
   2  10  15       17.07       26.25     10.49 o 
   3  10  15        2.93       -1.60      5.31 o 
   4  10  15        0.35        1.31      8.52 o 
  -2  11  15      396.54      404.41     14.52 o 
  -1  11  15      107.25      102.49      5.17 o 
   0  11  15      361.07      349.06      7.36 o 
   1  11  15       11.75        2.67      4.02 o 
   2  11  15       11.07       14.75      5.57 o 
   3  11  15        4.78        9.18      5.56 o 
   4  11  15      203.39      235.95     15.73 o 
  -1  12  15      143.03      129.48      5.57 o 
   0  12  15        0.00       -1.24      3.51 o 
   1  12  15      109.32      102.88      5.96 o 
   2  12  15       12.24       10.80      5.78 o 
   3  12  15      117.73       99.98      7.88 o 
  -1  13  15       43.19       48.09      4.41 o 
   0  13  15       42.55       42.09      4.35 o 
   1  13  15        7.14        4.33      4.09 o 
   2  13  15        0.59        2.62     11.14 o 
   3  13  15       10.63       10.49      8.52 o 
   0  14  15      140.10      147.18      8.53 o 
   1  14  15       77.36       76.00      5.57 o 
   2  14  15        1.48        2.02      5.97 o 
  -1  -2  16       92.56      168.56     27.20 o 
   0  -2  16       77.68      112.58     15.40 o 
   1  -2  16       41.13       60.29      7.17 o 
  -1  -1  16       96.28      122.56      8.34 o 
   0  -1  16       15.03       29.32      6.49 o 
   1  -1  16       72.97       91.44      7.84 o 
   2  -1  16       51.58       56.06      7.20 o 
  -2   0  16        1.18        5.90      6.02 o 
  -1   0  16        2.72       18.40      7.54 o 
   0   0  16        0.65        9.98     10.81 o 
   1   0  16       30.31       32.04      6.44 o 
   2   0  16       16.93       27.38      4.87 o 
   3   0  16        0.34       -4.43      9.50 o 
  -2   1  16        7.28        5.08      4.41 o 
  -1   1  16        3.07        7.61      4.39 o 
   0   1  16       17.44       26.92     10.49 o 
   1   1  16       86.62       89.53      7.88 o 
   2   1  16       14.68       17.18      4.48 o 
   3   1  16      172.14      187.75      6.46 o 
  -2   2  16        0.04       -0.01      5.49 o 
  -1   2  16        0.00        2.91      4.24 o 
   0   2  16       40.98       60.12      5.30 o 
   1   2  16        7.32        8.19      4.13 o 
   2   2  16        0.15        1.39      4.20 o 
   3   2  16       13.32        9.78      3.62 o 
  -2   3  16        7.91        9.31      5.39 o 
  -1   3  16       54.43       60.49     10.39 o 
   0   3  16        0.17        5.21      3.95 o 
   1   3  16       69.93       81.18      5.59 o 
   2   3  16        3.22        2.77      6.01 o 
   3   3  16       80.45       75.93      4.84 o 
  -2   4  16       13.44       16.98      5.43 o 
  -1   4  16       52.84       58.85      5.10 o 
   0   4  16       92.03      105.25      7.32 o 
   1   4  16      157.52      169.31      8.60 o 
   2   4  16        4.64        8.54      4.44 o 
   3   4  16        4.76        3.59      3.71 o 
   4   4  16      116.99      148.92      4.84 o 
  -2   5  16        9.43       10.41      4.14 o 
  -1   5  16        1.08        4.00      3.43 o 
   0   5  16       86.70       88.07      7.51 o 
   1   5  16      253.39      271.58      8.03 o 
   2   5  16       46.35       45.36      5.10 o 
   3   5  16       32.69       27.19      4.13 o 
   4   5  16        3.82        8.05      3.01 o 
  -2   6  16        6.76        9.09      3.53 o 
  -1   6  16        1.56       10.32      3.25 o 
   0   6  16       49.54       51.94      5.06 o 
   1   6  16      259.58      251.07      7.90 o 
   2   6  16       62.15       54.72      6.41 o 
   3   6  16        2.01       -3.58      3.58 o 
   4   6  16        1.14        5.55      4.92 o 
  -2   7  16       48.98       59.15      4.96 o 
  -1   7  16        5.74        2.73      3.68 o 
   0   7  16        0.72        5.63      5.04 o 
   1   7  16       83.10       93.04      5.75 o 
   2   7  16        1.19        5.94      4.40 o 
   3   7  16       20.99        7.61      7.01 o 
   4   7  16        0.50       -2.87      7.32 o 
  -2   8  16        0.43        6.18      6.73 o 
  -1   8  16       94.90      104.46      8.40 o 
   0   8  16       19.91       28.33      3.76 o 
   1   8  16       69.47       58.35      5.14 o 
   2   8  16      173.54      166.44      7.40 o 
   3   8  16        2.08        9.45      4.51 o 
   4   8  16        6.45       -2.79     13.44 o 
  -2   9  16       67.08       67.30      5.38 o 
  -1   9  16       61.07       62.90      5.38 o 
   0   9  16      207.92      196.85      7.58 o 
   1   9  16       31.46       37.99      7.21 o 
   2   9  16       45.15       42.37      6.24 o 
   3   9  16        2.60        5.68      4.54 o 
   4   9  16        3.46       -8.52      8.52 o 
  -2  10  16        1.31        3.93      7.21 o 
  -1  10  16      368.61      369.73      9.02 o 
   0  10  16       12.97       11.38      5.20 o 
   1  10  16       48.86       54.99      7.21 o 
   2  10  16        2.61        4.92      5.56 o 
   3  10  16       44.63       53.96      6.91 o 
  -1  11  16      125.86      122.05     24.91 o 
   0  11  16        0.22        5.37      4.09 o 
   1  11  16       46.81       43.76      6.61 o 
   2  11  16        0.23       -3.60     16.71 o 
   3  11  16       45.34       59.61      7.17 o 
  -1  12  16        5.96        4.59      7.21 o 
   0  12  16        0.96        0.54      3.56 o 
   1  12  16       35.60       41.25      8.19 o 
   2  12  16        2.91       15.00     11.80 o 
   3  12  16       32.04       32.08      6.49 o 
   0  13  16        0.20       -3.72      3.72 o 
   1  13  16       30.87       20.45      6.88 o 
   2  13  16       16.73       23.51     14.42 o 
   0   0  17       92.05      125.22      8.56 o 
   1   0  17      131.07      151.02      9.50 o 
  -1   1  17      109.23      120.18      8.56 o 
   0   1  17       11.23       18.10      9.83 o 
   1   1  17        0.06        9.78      5.97 o 
   2   1  17        0.21        9.33      6.23 o 
  -1   2  17        6.29       12.24      4.51 o 
   0   2  17      132.85      159.09     11.39 o 
   1   2  17        6.91       11.87      6.14 o 
   2   2  17        0.08        8.42      6.24 o 
  -1   3  17       10.16       12.01      4.60 o 
   0   3  17        0.12        6.31      4.62 o 
   1   3  17       75.60       74.47      5.69 o 
   2   3  17       18.23       32.83      6.35 o 
   3   3  17       34.75       38.67     11.14 o 
  -2   4  17       44.55       52.09      6.71 o 
  -1   4  17        0.47        6.21      4.52 o 
   0   4  17        0.12        6.36      4.33 o 
   1   4  17       48.87       58.62      7.35 o 
   2   4  17       45.43       52.07      5.49 o 
   3   4  17       14.06       21.42      4.10 o 
  -2   5  17       36.33       41.22      7.71 o 
  -1   5  17       45.21       55.25      6.75 o 
   0   5  17       42.05       49.25      5.27 o 
   1   5  17       70.93       85.07      5.87 o 
   2   5  17       77.77       88.17      5.98 o 
   3   5  17        0.06       11.57      5.92 o 
  -2   6  17        0.01        8.19      6.88 o 
  -1   6  17        0.26        2.49      3.56 o 
   0   6  17       14.44       26.92      5.11 o 
   1   6  17       94.31       84.53      6.03 o 
   2   6  17      256.75      230.56     10.54 o 
   3   6  17       45.82       54.16      5.65 o 
  -1   7  17       72.73       73.19      6.34 o 
   0   7  17      101.23      106.03      6.92 o 
   1   7  17       87.87       87.26      6.03 o 
   2   7  17        4.62        8.49      4.72 o 
   3   7  17        6.05        9.96      6.61 o 
  -1   8  17      179.89      197.66      7.87 o 
   0   8  17       59.79       57.71      7.08 o 
   1   8  17        8.95       13.01      4.84 o 
   2   8  17       10.42       12.45      5.87 o 
   3   8  17        4.51        1.47      6.61 o 
  -1   9  17       51.73       50.15      5.26 o 
   0   9  17       16.07       16.95      6.29 o 
   1   9  17       40.04       36.80      6.44 o 
   2   9  17        0.67       13.44      6.02 o 
   3   9  17        1.35       11.12      8.85 o 
  -1  10  17       26.20       35.32      5.67 o 
   0  10  17      120.64      112.10      6.34 o 
   1  10  17        0.01        0.91      5.97 o 
   2  10  17       69.20       84.89     16.39 o 
   0  11  17       11.61       13.91      8.77 o 
   1  11  17       16.14       13.91      7.21 o 
   2  11  17        0.98        0.79      5.78 o 
   0   3  18       66.73       83.24     10.49 o 
   1   3  18       26.31       36.70      9.83 o 
   0   4  18        8.83       20.32      4.80 o 
   1   4  18        0.94       13.41      4.89 o 
   0   5  18        2.09        8.77      4.60 o 
   1   5  18       75.47       82.71     11.77 o 
   2   5  18       14.61       11.14      9.18 o 
   0   6  18       81.32      123.77     15.11 o 
   1   6  18        4.21        8.12      5.47 o 
   2   6  18       18.32       15.07      6.71 o 
   0   7  18        9.37       13.11      4.60 o 
   1   7  18        5.10       13.72      7.25 o 
   2   7  18       78.79       84.55     11.14 o 
   0   8  18        8.40       22.73      6.29 o 
   1   8  18       72.26       68.74      7.24 o 
                                                 
